# Supplementary material for: Benzoyl­dicarbon­yl(η5-inden­yl)ruthenium(II)
Source: Acta Crystallogr Sect E Struct Rep Online. 2010 Aug 25;66(Pt 9):m1160. doi: 10.1107/S1600536810033180 (PMC3007885; doi:10.1107/S1600536810033180)
Supplement: Supplementary file 1 [file e-66-m1160-sup1.cif]

##############################################################################
###                                                                        ###
###        Electronic paper (Acta Crystallographica Section E)             ###
###                                                                        ###
##############################################################################
#                                                                            #
# This CIF contains the data in a paper accepted for publication in Acta     #
# Crystallographica Section E. It conforms to the requirements of Notes      #
# for Authors for Section E, and has been peer reviewed under the auspices   #
# of the IUCr Commission on Journals.                                        #
#                                                                            #
# Full details of the Crystallographic Information File format               #
# are given in the paper "The Crystallographic Information File (CIF):       #
# a New Standard Archive File for Crystallography" by S. R. Hall, F. H.      #
# Allen and I. D. Brown [Acta Cryst. (1991), A47, 655-685].                  #
#                                                                            #
# The current version of the core CIF dictionary is obtainable from          #
# ftp://ftp.iucr.org/pub/cif_core.dic. The current version number is 2.4.    #
#                                                                            #
# Software is freely available for graphical display of the structure(s) in  #
# this CIF.  For information consult the CIF home page http://www.iucr.org/  #
# cif/home.html                                                              #
#                                                                            #
# This file may be used for bona fide research purposes within the           #
# scientific community so long as proper attribution is given to the journal # 
# article from which it was obtained.                                        #
#                                                                            #
##############################################################################
                                             
data_I
_audit_creation_method     SHELXL-97
_chemical_name_systematic
;
Benzoyldicarbonyl(\h^5^-indenyl)ruthenium(II)
;
_chemical_name_common     ?
_chemical_formula_moiety     'C18 H12 O3 Ru'
_chemical_formula_sum     'C18 H12 O3 Ru'
_chemical_formula_iupac     '[Ru (C9 H7) (C7 H5 O) (C O)2]'
_chemical_formula_weight     377.35
_chemical_melting_point     ?
_symmetry_cell_setting     monoclinic
_symmetry_space_group_name_H-M     'P 21/n'
_symmetry_space_group_name_Hall     '-P 2yn'
loop_
    _symmetry_equiv_pos_as_xyz
    'x, y, z'
    '-x+1/2, y+1/2, -z+1/2'
    '-x, -y, -z'
    'x-1/2, -y-1/2, z-1/2'
_cell_length_a     11.531(3)
_cell_length_b     8.731(2)
_cell_length_c     15.158(4)
_cell_angle_alpha     90.00
_cell_angle_beta     108.150(3)
_cell_angle_gamma     90.00
_cell_volume     1450.2(7)
_cell_formula_units_Z     4
_cell_measurement_reflns_used     5236
_cell_measurement_theta_min     2.66
_cell_measurement_theta_max     28.12
_cell_measurement_temperature     100(2)
_exptl_crystal_description     block
_exptl_crystal_colour     yellow
_exptl_crystal_size_max     0.30
_exptl_crystal_size_mid     0.10
_exptl_crystal_size_min     0.10
_exptl_crystal_density_diffrn     1.728
_exptl_crystal_density_meas     ?
_exptl_crystal_density_method     'not measured'
_exptl_crystal_F_000     752
_exptl_absorpt_coefficient_mu     1.090
_exptl_absorpt_correction_type     multi-scan
_exptl_absorpt_process_details     '(SADABS; Bruker, 2008)'
_exptl_absorpt_correction_T_min     0.7357
_exptl_absorpt_correction_T_max     0.8988
_exptl_special_details
;
;
_diffrn_ambient_temperature     100(2)
_diffrn_radiation_type     MoK\a
_diffrn_radiation_wavelength     0.71073
_diffrn_radiation_source     'fine-focus sealed tube'
_diffrn_radiation_monochromator     graphite
_diffrn_measurement_device_type     'Bruker APEXII CCD'
_diffrn_measurement_method     '\f and \w scans'
_diffrn_detector_area_resol_mean     ?
_diffrn_reflns_number     11223
_diffrn_reflns_av_R_equivalents     0.0373
_diffrn_reflns_av_sigmaI/netI     0.0443
_diffrn_reflns_theta_min     1.95
_diffrn_reflns_theta_max     28.06
_diffrn_reflns_theta_full     25.00
_diffrn_measured_fraction_theta_max     0.946
_diffrn_measured_fraction_theta_full     1.000
_diffrn_reflns_limit_h_min     -15
_diffrn_reflns_limit_h_max     15
_diffrn_reflns_limit_k_min     -11
_diffrn_reflns_limit_k_max     11
_diffrn_reflns_limit_l_min     -19
_diffrn_reflns_limit_l_max     13
_diffrn_standards_number     ?
_diffrn_standards_interval_count     ?
_diffrn_standards_interval_time     ?
_diffrn_standards_decay_%     ?
_refine_special_details
;
Refinement of <i>F</i>^2^ against ALL reflections. The weighted <i>R</i>-factor
<i>wR</i> and goodness of fit <i>S</i> are based on <i>F</i>^2^, conventional
<i>R</i>-factors <i>R</i> are based on <i>F</i>, with <i>F</i> set to zero for
negative <i>F</i>^2^. The threshold expression of <i>F</i>^2^ >
\s(<i>F</i>^2^) is used only for calculating <i>R</i>-factors(gt) <i>etc</i>.
and is not relevant to the choice of reflections for refinement.
<i>R</i>-factors based on <i>F</i>^2^ are statistically about twice as large
as those based on <i>F</i>, and <i>R</i>- factors based on ALL data will be
even larger.
;
_reflns_number_total     3332
_reflns_number_gt     2730
_reflns_threshold_expression     I>2\s(I)
_refine_ls_structure_factor_coef     Fsqd
_refine_ls_matrix_type     full
_refine_ls_R_factor_all     0.0452
_refine_ls_R_factor_gt     0.0332
_refine_ls_wR_factor_gt     0.0762
_refine_ls_wR_factor_ref     0.0836
_refine_ls_goodness_of_fit_ref     1.053
_refine_ls_restrained_S_all     1.053
_refine_ls_number_reflns     3332
_refine_ls_number_parameters     199
_refine_ls_number_restraints     0
_refine_ls_hydrogen_treatment     constr
_refine_ls_weighting_scheme     calc
_refine_ls_weighting_details
         'calc w=1/[\s^2^(Fo^2^)+(0.0372P)^2^+1.0480P] where P=(Fo^2^+2Fc^2^)/3'
_atom_sites_solution_hydrogens     geom
_atom_sites_solution_primary     direct
_atom_sites_solution_secondary     difmap
_refine_ls_shift/su_max     0.013
_refine_ls_shift/su_mean     0.002
_refine_diff_density_max     1.065
_refine_diff_density_min     -0.631
_refine_ls_extinction_method     none
_refine_ls_extinction_coef     ?
loop_
    _atom_type_symbol
    _atom_type_description
    _atom_type_scat_dispersion_real
    _atom_type_scat_dispersion_imag
    _atom_type_scat_source
    'C' 'C' 0.0033 0.0016
                         'International Tables Vol C Tables 4.2.6.8 and 6.1.1.4'
    'H' 'H' 0.0000 0.0000
                         'International Tables Vol C Tables 4.2.6.8 and 6.1.1.4'
    'O' 'O' 0.0106 0.0060
                         'International Tables Vol C Tables 4.2.6.8 and 6.1.1.4'
    'Ru' 'Ru' -1.2594 0.8363
                         'International Tables Vol C Tables 4.2.6.8 and 6.1.1.4'
_computing_data_collection     'APEX2 (Bruker, 2008)'
_computing_cell_refinement     'SAINT (Bruker, 2008)'
_computing_data_reduction     'SAINT (Bruker, 2008)'
_computing_structure_solution     'SHELXS97 (Sheldrick, 2008)'
_computing_structure_refinement     'SHELXL97 (Sheldrick, 2008)'
_computing_molecular_graphics     '<i>Mercury</i> (Macrae et al., 2006)'
_computing_publication_material     'SHELXTL (Sheldrick, 2008)'
loop_
    _atom_site_type_symbol
    _atom_site_label
    _atom_site_fract_x
    _atom_site_fract_y
    _atom_site_fract_z
    _atom_site_U_iso_or_equiv
    _atom_site_adp_type
    _atom_site_calc_flag
    _atom_site_refinement_flags
    _atom_site_occupancy
    _atom_site_disorder_assembly
    _atom_site_disorder_group
    Ru Ru1 0.44803(2) 0.32604(3) 0.139849(16) 0.01609(9) Uani d . 1 . .
    O O1 0.2399(2) 0.5526(3) 0.07196(17) 0.0285(5) Uani d . 1 . .
    O O2 0.4145(2) 0.2330(3) 0.32314(17) 0.0328(6) Uani d . 1 . .
    O O3 0.67033(18) 0.4987(3) 0.20243(16) 0.0239(5) Uani d . 1 . .
    C C1 0.4696(3) 0.2829(4) 0.0000(2) 0.0214(7) Uani d . 1 . .
    H H1A 0.4618 0.3618 -0.0494 0.026 Uiso calc R 1 . .
    C C2 0.5797(3) 0.2380(4) 0.0669(2) 0.0229(7) Uani d . 1 . .
    H H2A 0.6621 0.2819 0.0736 0.027 Uiso calc R 1 . .
    C C3 0.5550(3) 0.1181(4) 0.1223(2) 0.0208(6) Uani d . 1 . .
    H H3A 0.6170 0.0622 0.1732 0.025 Uiso calc R 1 . .
    C C4 0.4273(3) 0.0737(4) 0.0800(2) 0.0193(6) Uani d . 1 . .
    C C5 0.3748(3) 0.1751(3) 0.0039(2) 0.0203(7) Uani d . 1 . .
    C C6 0.2508(3) 0.1615(4) -0.0498(2) 0.0238(7) Uani d . 1 . .
    H H6A 0.2153 0.2294 -0.0999 0.029 Uiso calc R 1 . .
    C C7 0.1830(3) 0.0471(4) -0.0273(2) 0.0270(7) Uani d . 1 . .
    H H7A 0.0996 0.0354 -0.0628 0.032 Uiso calc R 1 . .
    C C8 0.2350(3) -0.0538(4) 0.0478(2) 0.0248(7) Uani d . 1 . .
    H H8A 0.1859 -0.1325 0.0609 0.030 Uiso calc R 1 . .
    C C9 0.3538(3) -0.0408(3) 0.1020(2) 0.0216(7) Uani d . 1 . .
    H H9A 0.3866 -0.1073 0.1534 0.026 Uiso calc R 1 . .
    C C10 0.3210(3) 0.4708(4) 0.1019(2) 0.0216(7) Uani d . 1 . .
    C C11 0.4272(3) 0.2735(4) 0.2550(2) 0.0205(7) Uani d . 1 . .
    C C12 0.5661(3) 0.4974(3) 0.2068(2) 0.0179(6) Uani d . 1 . .
    C C13 0.5309(3) 0.6283(3) 0.2604(2) 0.0170(6) Uani d . 1 . .
    C C14 0.4295(3) 0.6266(4) 0.2918(2) 0.0184(6) Uani d . 1 . .
    H H14A 0.3732 0.5441 0.2752 0.022 Uiso calc R 1 . .
    C C15 0.4098(3) 0.7448(4) 0.3472(2) 0.0206(7) Uani d . 1 . .
    H H15A 0.3418 0.7409 0.3699 0.025 Uiso calc R 1 . .
    C C16 0.4894(3) 0.8680(4) 0.3694(2) 0.0234(7) Uani d . 1 . .
    H H16A 0.4760 0.9487 0.4071 0.028 Uiso calc R 1 . .
    C C17 0.5889(3) 0.8731(4) 0.3362(2) 0.0215(7) Uani d . 1 . .
    H H17A 0.6425 0.9587 0.3503 0.026 Uiso calc R 1 . .
    C C18 0.6106(3) 0.7542(4) 0.2827(2) 0.0190(6) Uani d . 1 . .
    H H18A 0.6795 0.7580 0.2611 0.023 Uiso calc R 1 . .
loop_
    _atom_site_aniso_label
    _atom_site_aniso_U_11
    _atom_site_aniso_U_22
    _atom_site_aniso_U_33
    _atom_site_aniso_U_12
    _atom_site_aniso_U_13
    _atom_site_aniso_U_23
    Ru1 0.01864(15) 0.01520(14) 0.01457(14) 0.00019(10) 0.00536(10) -0.00036(9)
    O1 0.0257(13) 0.0278(13) 0.0293(13) 0.0065(11) 0.0045(10) 0.0040(11)
    O2 0.0520(16) 0.0240(12) 0.0297(14) 0.0046(12) 0.0233(13) 0.0050(11)
    O3 0.0189(11) 0.0248(12) 0.0284(13) -0.0022(10) 0.0081(10) -0.0058(10)
    C1 0.0278(17) 0.0195(15) 0.0186(16) -0.0024(14) 0.0096(14) -0.0029(13)
    C2 0.0268(17) 0.0247(17) 0.0201(16) -0.0011(14) 0.0117(14) -0.0052(14)
    C3 0.0228(16) 0.0174(15) 0.0215(16) 0.0029(13) 0.0062(13) -0.0047(13)
    C4 0.0229(16) 0.0197(15) 0.0150(15) 0.0035(13) 0.0056(12) -0.0024(12)
    C5 0.0279(17) 0.0197(15) 0.0145(15) 0.0020(13) 0.0085(13) -0.0037(12)
    C6 0.0291(18) 0.0242(17) 0.0160(16) 0.0021(14) 0.0039(14) -0.0026(13)
    C7 0.0248(17) 0.0313(19) 0.0230(17) -0.0035(15) 0.0048(14) -0.0115(15)
    C8 0.0328(19) 0.0208(16) 0.0238(17) -0.0047(14) 0.0130(15) -0.0054(14)
    C9 0.0270(17) 0.0160(15) 0.0229(16) -0.0005(13) 0.0092(14) -0.0028(13)
    C10 0.0242(17) 0.0208(15) 0.0198(15) -0.0061(14) 0.0070(13) -0.0035(13)
    C11 0.0245(17) 0.0141(14) 0.0229(17) 0.0037(13) 0.0072(14) -0.0016(13)
    C12 0.0191(15) 0.0181(15) 0.0155(14) 0.0005(12) 0.0040(12) 0.0030(12)
    C13 0.0195(15) 0.0159(14) 0.0134(14) 0.0024(12) 0.0019(12) 0.0007(12)
    C14 0.0199(15) 0.0160(14) 0.0183(15) 0.0015(12) 0.0046(12) 0.0021(12)
    C15 0.0229(16) 0.0204(16) 0.0204(16) 0.0048(13) 0.0092(13) 0.0026(13)
    C16 0.0264(17) 0.0217(16) 0.0215(16) 0.0035(14) 0.0065(14) -0.0008(13)
    C17 0.0232(16) 0.0194(15) 0.0202(16) -0.0035(13) 0.0042(13) -0.0014(13)
    C18 0.0184(15) 0.0222(16) 0.0161(15) 0.0006(13) 0.0049(12) 0.0002(13)
_geom_special_details
;
All e.s.d.'s (except the e.s.d. in the dihedral angle between two l.s. planes)
are estimated using the full covariance matrix. The cell e.s.d.'s are taken
into account individually in the estimation of e.s.d.'s in distances, angles
and torsion angles; correlations between e.s.d.'s in cell parameters are only
used when they are defined by crystal symmetry. An approximate (isotropic)
treatment of cell e.s.d.'s is used for estimating e.s.d.'s involving l.s.
planes.
;
loop_
    _geom_bond_atom_site_label_1
    _geom_bond_atom_site_label_2
    _geom_bond_site_symmetry_2
    _geom_bond_distance
    _geom_bond_publ_flag
    Ru1 C10 . 1.884(3) ?
    Ru1 C11 . 1.891(3) ?
    Ru1 C12 . 2.064(3) ?
    Ru1 C1 . 2.243(3) ?
    Ru1 C3 . 2.257(3) ?
    Ru1 C2 . 2.272(3) ?
    Ru1 C4 . 2.367(3) ?
    Ru1 C5 . 2.369(3) ?
    O1 C10 . 1.152(4) ?
    O2 C11 . 1.144(4) ?
    O3 C12 . 1.225(3) ?
    C1 C2 . 1.412(5) ?
    C1 C5 . 1.458(4) ?
    C1 H1A . 1.0000 ?
    C2 C3 . 1.425(5) ?
    C2 H2A . 1.0000 ?
    C3 C4 . 1.464(4) ?
    C3 H3A . 1.0000 ?
    C4 C9 . 1.416(4) ?
    C4 C5 . 1.431(4) ?
    C5 C6 . 1.413(5) ?
    C6 C7 . 1.376(5) ?
    C6 H6A . 0.9500 ?
    C7 C8 . 1.416(5) ?
    C7 H7A . 0.9500 ?
    C8 C9 . 1.365(5) ?
    C8 H8A . 0.9500 ?
    C9 H9A . 0.9500 ?
    C12 C13 . 1.528(4) ?
    C13 C14 . 1.393(4) ?
    C13 C18 . 1.405(4) ?
    C14 C15 . 1.394(4) ?
    C14 H14A . 0.9500 ?
    C15 C16 . 1.386(5) ?
    C15 H15A . 0.9500 ?
    C16 C17 . 1.389(4) ?
    C16 H16A . 0.9500 ?
    C17 C18 . 1.387(4) ?
    C17 H17A . 0.9500 ?
    C18 H18A . 0.9500 ?
loop_
    _geom_angle_atom_site_label_1
    _geom_angle_atom_site_label_2
    _geom_angle_atom_site_label_3
    _geom_angle_site_symmetry_1
    _geom_angle_site_symmetry_3
    _geom_angle
    _geom_angle_publ_flag
    C10 Ru1 C11 . . 97.72(13) ?
    C10 Ru1 C12 . . 89.69(13) ?
    C11 Ru1 C12 . . 88.61(13) ?
    C10 Ru1 C1 . . 97.41(13) ?
    C11 Ru1 C1 . . 156.27(13) ?
    C12 Ru1 C1 . . 109.65(11) ?
    C10 Ru1 C3 . . 154.88(13) ?
    C11 Ru1 C3 . . 98.33(12) ?
    C12 Ru1 C3 . . 109.88(12) ?
    C1 Ru1 C3 . . 61.82(12) ?
    C10 Ru1 C2 . . 130.72(13) ?
    C11 Ru1 C2 . . 131.54(13) ?
    C12 Ru1 C2 . . 92.65(12) ?
    C1 Ru1 C2 . . 36.43(12) ?
    C3 Ru1 C2 . . 36.67(12) ?
    C10 Ru1 C4 . . 122.10(12) ?
    C11 Ru1 C4 . . 95.82(12) ?
    C12 Ru1 C4 . . 146.71(11) ?
    C1 Ru1 C4 . . 60.58(11) ?
    C3 Ru1 C4 . . 36.83(11) ?
    C2 Ru1 C4 . . 60.11(11) ?
    C10 Ru1 C5 . . 94.31(12) ?
    C11 Ru1 C5 . . 123.70(12) ?
    C12 Ru1 C5 . . 146.36(11) ?
    C1 Ru1 C5 . . 36.72(11) ?
    C3 Ru1 C5 . . 60.65(11) ?
    C2 Ru1 C5 . . 59.98(11) ?
    C4 Ru1 C5 . . 35.16(10) ?
    C2 C1 C5 . . 108.0(3) ?
    C2 C1 Ru1 . . 72.91(18) ?
    C5 C1 Ru1 . . 76.37(17) ?
    C2 C1 H1A . . 125.5 ?
    C5 C1 H1A . . 125.5 ?
    Ru1 C1 H1A . . 125.5 ?
    C1 C2 C3 . . 109.1(3) ?
    C1 C2 Ru1 . . 70.65(17) ?
    C3 C2 Ru1 . . 71.08(17) ?
    C1 C2 H2A . . 125.4 ?
    C3 C2 H2A . . 125.4 ?
    Ru1 C2 H2A . . 125.4 ?
    C2 C3 C4 . . 107.1(3) ?
    C2 C3 Ru1 . . 72.25(18) ?
    C4 C3 Ru1 . . 75.67(17) ?
    C2 C3 H3A . . 126.0 ?
    C4 C3 H3A . . 126.0 ?
    Ru1 C3 H3A . . 126.0 ?
    C9 C4 C5 . . 119.6(3) ?
    C9 C4 C3 . . 132.7(3) ?
    C5 C4 C3 . . 107.7(3) ?
    C9 C4 Ru1 . . 124.3(2) ?
    C5 C4 Ru1 . . 72.53(17) ?
    C3 C4 Ru1 . . 67.50(16) ?
    C6 C5 C4 . . 120.7(3) ?
    C6 C5 C1 . . 131.9(3) ?
    C4 C5 C1 . . 107.4(3) ?
    C6 C5 Ru1 . . 124.7(2) ?
    C4 C5 Ru1 . . 72.31(18) ?
    C1 C5 Ru1 . . 66.91(16) ?
    C7 C6 C5 . . 118.0(3) ?
    C7 C6 H6A . . 121.0 ?
    C5 C6 H6A . . 121.0 ?
    C6 C7 C8 . . 121.3(3) ?
    C6 C7 H7A . . 119.4 ?
    C8 C7 H7A . . 119.4 ?
    C9 C8 C7 . . 121.8(3) ?
    C9 C8 H8A . . 119.1 ?
    C7 C8 H8A . . 119.1 ?
    C8 C9 C4 . . 118.6(3) ?
    C8 C9 H9A . . 120.7 ?
    C4 C9 H9A . . 120.7 ?
    O1 C10 Ru1 . . 174.3(3) ?
    O2 C11 Ru1 . . 176.0(3) ?
    O3 C12 C13 . . 116.7(3) ?
    O3 C12 Ru1 . . 119.2(2) ?
    C13 C12 Ru1 . . 124.1(2) ?
    C14 C13 C18 . . 118.8(3) ?
    C14 C13 C12 . . 124.3(3) ?
    C18 C13 C12 . . 116.8(3) ?
    C13 C14 C15 . . 120.7(3) ?
    C13 C14 H14A . . 119.7 ?
    C15 C14 H14A . . 119.7 ?
    C16 C15 C14 . . 120.1(3) ?
    C16 C15 H15A . . 120.0 ?
    C14 C15 H15A . . 120.0 ?
    C15 C16 C17 . . 119.8(3) ?
    C15 C16 H16A . . 120.1 ?
    C17 C16 H16A . . 120.1 ?
    C18 C17 C16 . . 120.5(3) ?
    C18 C17 H17A . . 119.8 ?
    C16 C17 H17A . . 119.8 ?
    C17 C18 C13 . . 120.2(3) ?
    C17 C18 H18A . . 119.9 ?
    C13 C18 H18A . . 119.9 ?
loop_
    _geom_torsion_atom_site_label_1
    _geom_torsion_atom_site_label_2
    _geom_torsion_atom_site_label_3
    _geom_torsion_atom_site_label_4
    _geom_torsion_site_symmetry_1
    _geom_torsion_site_symmetry_2
    _geom_torsion_site_symmetry_3
    _geom_torsion_site_symmetry_4
    _geom_torsion
    _geom_torsion_publ_flag
    C10 Ru1 C1 C2 . . . . 158.7(2) ?
    C11 Ru1 C1 C2 . . . . -72.1(4) ?
    C12 Ru1 C1 C2 . . . . 66.4(2) ?
    C3 Ru1 C1 C2 . . . . -36.26(19) ?
    C4 Ru1 C1 C2 . . . . -78.5(2) ?
    C5 Ru1 C1 C2 . . . . -114.0(3) ?
    C10 Ru1 C1 C5 . . . . -87.27(19) ?
    C11 Ru1 C1 C5 . . . . 41.9(4) ?
    C12 Ru1 C1 C5 . . . . -179.61(18) ?
    C3 Ru1 C1 C5 . . . . 77.78(19) ?
    C2 Ru1 C1 C5 . . . . 114.0(3) ?
    C4 Ru1 C1 C5 . . . . 35.54(17) ?
    C5 C1 C2 C3 . . . . -8.0(3) ?
    Ru1 C1 C2 C3 . . . . 60.9(2) ?
    C5 C1 C2 Ru1 . . . . -69.0(2) ?
    C10 Ru1 C2 C1 . . . . -28.4(3) ?
    C11 Ru1 C2 C1 . . . . 149.2(2) ?
    C12 Ru1 C2 C1 . . . . -120.3(2) ?
    C3 Ru1 C2 C1 . . . . 119.2(3) ?
    C4 Ru1 C2 C1 . . . . 79.9(2) ?
    C5 Ru1 C2 C1 . . . . 39.09(18) ?
    C10 Ru1 C2 C3 . . . . -147.6(2) ?
    C11 Ru1 C2 C3 . . . . 30.0(3) ?
    C12 Ru1 C2 C3 . . . . 120.5(2) ?
    C1 Ru1 C2 C3 . . . . -119.2(3) ?
    C4 Ru1 C2 C3 . . . . -39.30(18) ?
    C5 Ru1 C2 C3 . . . . -80.1(2) ?
    C1 C2 C3 C4 . . . . 7.6(3) ?
    Ru1 C2 C3 C4 . . . . 68.2(2) ?
    C1 C2 C3 Ru1 . . . . -60.7(2) ?
    C10 Ru1 C3 C2 . . . . 73.1(3) ?
    C11 Ru1 C3 C2 . . . . -157.7(2) ?
    C12 Ru1 C3 C2 . . . . -66.2(2) ?
    C1 Ru1 C3 C2 . . . . 36.03(19) ?
    C4 Ru1 C3 C2 . . . . 113.7(3) ?
    C5 Ru1 C3 C2 . . . . 78.1(2) ?
    C10 Ru1 C3 C4 . . . . -40.6(4) ?
    C11 Ru1 C3 C4 . . . . 88.60(19) ?
    C12 Ru1 C3 C4 . . . . -179.86(17) ?
    C1 Ru1 C3 C4 . . . . -77.63(19) ?
    C2 Ru1 C3 C4 . . . . -113.7(3) ?
    C5 Ru1 C3 C4 . . . . -35.53(16) ?
    C2 C3 C4 C9 . . . . 177.5(3) ?
    Ru1 C3 C4 C9 . . . . -116.6(3) ?
    C2 C3 C4 C5 . . . . -4.2(3) ?
    Ru1 C3 C4 C5 . . . . 61.7(2) ?
    C2 C3 C4 Ru1 . . . . -65.9(2) ?
    C10 Ru1 C4 C9 . . . . -71.8(3) ?
    C11 Ru1 C4 C9 . . . . 31.1(3) ?
    C12 Ru1 C4 C9 . . . . 127.5(3) ?
    C1 Ru1 C4 C9 . . . . -151.4(3) ?
    C3 Ru1 C4 C9 . . . . 127.3(3) ?
    C2 Ru1 C4 C9 . . . . 166.4(3) ?
    C5 Ru1 C4 C9 . . . . -114.3(3) ?
    C10 Ru1 C4 C5 . . . . 42.6(2) ?
    C11 Ru1 C4 C5 . . . . 145.47(19) ?
    C12 Ru1 C4 C5 . . . . -118.2(2) ?
    C1 Ru1 C4 C5 . . . . -37.12(18) ?
    C3 Ru1 C4 C5 . . . . -118.4(2) ?
    C2 Ru1 C4 C5 . . . . -79.28(19) ?
    C10 Ru1 C4 C3 . . . . 160.97(18) ?
    C11 Ru1 C4 C3 . . . . -96.13(19) ?
    C12 Ru1 C4 C3 . . . . 0.2(3) ?
    C1 Ru1 C4 C3 . . . . 81.28(19) ?
    C2 Ru1 C4 C3 . . . . 39.12(18) ?
    C5 Ru1 C4 C3 . . . . 118.4(2) ?
    C9 C4 C5 C6 . . . . -0.4(4) ?
    C3 C4 C5 C6 . . . . -179.0(3) ?
    Ru1 C4 C5 C6 . . . . -120.4(3) ?
    C9 C4 C5 C1 . . . . 178.0(3) ?
    C3 C4 C5 C1 . . . . -0.6(3) ?
    Ru1 C4 C5 C1 . . . . 57.92(19) ?
    C9 C4 C5 Ru1 . . . . 120.0(3) ?
    C3 C4 C5 Ru1 . . . . -58.55(19) ?
    C2 C1 C5 C6 . . . . -176.7(3) ?
    Ru1 C1 C5 C6 . . . . 116.7(3) ?
    C2 C1 C5 C4 . . . . 5.3(3) ?
    Ru1 C1 C5 C4 . . . . -61.4(2) ?
    C2 C1 C5 Ru1 . . . . 66.6(2) ?
    C10 Ru1 C5 C6 . . . . -29.4(3) ?
    C11 Ru1 C5 C6 . . . . 72.8(3) ?
    C12 Ru1 C5 C6 . . . . -125.4(3) ?
    C1 Ru1 C5 C6 . . . . -126.0(4) ?
    C3 Ru1 C5 C6 . . . . 152.7(3) ?
    C2 Ru1 C5 C6 . . . . -164.8(3) ?
    C4 Ru1 C5 C6 . . . . 115.5(3) ?
    C10 Ru1 C5 C4 . . . . -144.92(18) ?
    C11 Ru1 C5 C4 . . . . -42.7(2) ?
    C12 Ru1 C5 C4 . . . . 119.1(2) ?
    C1 Ru1 C5 C4 . . . . 118.5(3) ?
    C3 Ru1 C5 C4 . . . . 37.23(17) ?
    C2 Ru1 C5 C4 . . . . 79.68(19) ?
    C10 Ru1 C5 C1 . . . . 96.6(2) ?
    C11 Ru1 C5 C1 . . . . -161.14(19) ?
    C12 Ru1 C5 C1 . . . . 0.7(3) ?
    C3 Ru1 C5 C1 . . . . -81.2(2) ?
    C2 Ru1 C5 C1 . . . . -38.78(19) ?
    C4 Ru1 C5 C1 . . . . -118.5(3) ?
    C4 C5 C6 C7 . . . . -0.8(4) ?
    C1 C5 C6 C7 . . . . -178.7(3) ?
    Ru1 C5 C6 C7 . . . . -89.7(3) ?
    C5 C6 C7 C8 . . . . 0.5(5) ?
    C6 C7 C8 C9 . . . . 1.0(5) ?
    C7 C8 C9 C4 . . . . -2.1(4) ?
    C5 C4 C9 C8 . . . . 1.8(4) ?
    C3 C4 C9 C8 . . . . 180.0(3) ?
    Ru1 C4 C9 C8 . . . . 90.1(3) ?
    C11 Ru1 C10 O1 . . . . -128(3) ?
    C12 Ru1 C10 O1 . . . . 143(3) ?
    C1 Ru1 C10 O1 . . . . 34(3) ?
    C3 Ru1 C10 O1 . . . . 1(3) ?
    C2 Ru1 C10 O1 . . . . 50(3) ?
    C4 Ru1 C10 O1 . . . . -26(3) ?
    C5 Ru1 C10 O1 . . . . -3(3) ?
    C10 Ru1 C11 O2 . . . . 128(4) ?
    C12 Ru1 C11 O2 . . . . -142(4) ?
    C1 Ru1 C11 O2 . . . . -1(4) ?
    C3 Ru1 C11 O2 . . . . -32(4) ?
    C2 Ru1 C11 O2 . . . . -50(4) ?
    C4 Ru1 C11 O2 . . . . 5(4) ?
    C5 Ru1 C11 O2 . . . . 28(4) ?
    C10 Ru1 C12 O3 . . . . -139.5(3) ?
    C11 Ru1 C12 O3 . . . . 122.8(3) ?
    C1 Ru1 C12 O3 . . . . -41.7(3) ?
    C3 Ru1 C12 O3 . . . . 24.5(3) ?
    C2 Ru1 C12 O3 . . . . -8.7(3) ?
    C4 Ru1 C12 O3 . . . . 24.3(4) ?
    C5 Ru1 C12 O3 . . . . -42.1(4) ?
    C10 Ru1 C12 C13 . . . . 38.8(2) ?
    C11 Ru1 C12 C13 . . . . -59.0(2) ?
    C1 Ru1 C12 C13 . . . . 136.5(2) ?
    C3 Ru1 C12 C13 . . . . -157.3(2) ?
    C2 Ru1 C12 C13 . . . . 169.5(2) ?
    C4 Ru1 C12 C13 . . . . -157.5(2) ?
    C5 Ru1 C12 C13 . . . . 136.1(2) ?
    O3 C12 C13 C14 . . . . -163.6(3) ?
    Ru1 C12 C13 C14 . . . . 18.1(4) ?
    O3 C12 C13 C18 . . . . 13.1(4) ?
    Ru1 C12 C13 C18 . . . . -165.1(2) ?
    C18 C13 C14 C15 . . . . -2.4(5) ?
    C12 C13 C14 C15 . . . . 174.3(3) ?
    C13 C14 C15 C16 . . . . 2.0(5) ?
    C14 C15 C16 C17 . . . . -0.1(5) ?
    C15 C16 C17 C18 . . . . -1.4(5) ?
    C16 C17 C18 C13 . . . . 0.9(5) ?
    C14 C13 C18 C17 . . . . 0.9(5) ?
    C12 C13 C18 C17 . . . . -176.0(3) ?
loop_
    _geom_hbond_atom_site_label_D
    _geom_hbond_atom_site_label_H
    _geom_hbond_atom_site_label_A
    _geom_hbond_site_symmetry_A
    _geom_hbond_distance_DH
    _geom_hbond_distance_HA
    _geom_hbond_distance_DA
    _geom_hbond_angle_DHA
    _geom_hbond_publ_flag
    C17 H17A O3 2_655 0.95 2.55 3.204(4) 126 y
    C9 H9A Cg 1_545 0.95 2.72 3.657(3) 169 y
data_global
_journal_date_recd_electronic     2010-08-04
_journal_date_accepted     2010-08-17
_journal_name_full     'Acta Crystallographica, Section E'
_journal_year     2010
_journal_volume     66
_journal_issue      9
_journal_page_first     m1160
_journal_page_last     m1160
_journal_paper_category     QM
_journal_coeditor_code     LH5113
_publ_contact_author_name     'Jason D'Acchioli'
_publ_contact_author_address
;
Department of Chemistry
The University of Wisconsin-Stevens Point
2001 Fourth Avenue
Stevens Point, WI 54481
;
_publ_contact_author_email     jdacchio@uwsp.edu
_publ_contact_author_phone     715-346-2297
_publ_section_title
;
Benzoyldicarbonyl(\h^5^-indenyl)ruthenium(II)
;
loop_
    _publ_author_name
    _publ_author_footnote
    _publ_author_address
    'Oudenhoven, Tracey A.' .
;
Department of Chemistry
The University of Wisconsin-Stevens Point
2001 Fourth Avenue
Stevens Point, WI 54481
USA
;
    'Walder, Brennan J.' .
;
Department of Chemistry
The Ohio State University
100 West 18th Avenue
Columbus, OH 43210
USA
;
    'Golen, James A.' .
;
Department of Chemistry
UMass Dartmouth
285 Old Westport Road
North Dartmouth, MA 02747
USA
;
    'Rheingold, Arnold L.' .
;
Department of Chemistry and Biochemistry
9500 Gilman Drive, MC 0332
La Jolla, CA 92093
USA
;
    'D'Acchioli, Jason S.' .
;
Department of Chemistry
The University of Wisconsin-Stevens Point
2001 Fourth Avenue
Stevens Point, WI 54481
USA
;
