# Supplementary material for: Benzoyl­dicarbon­yl(η5-inden­yl)ruthenium(II)
Source: Acta Crystallogr Sect E Struct Rep Online. 2010 Aug 25;66(Pt 9):m1160. doi: 10.1107/S1600536810033180 (PMC3007885; doi:10.1107/S1600536810033180)
Supplement: Supplementary file 2 [file e-66-m1160-Isup2.hkl]

# 
# h,k,l, Fc-squared, Fo-squared, sigma(Fo-squared) and status flag 
# 
data_I
_shelx_title ' golt01_0m in P2(1)/n' 
_shelx_refln_list_code          4 
_shelx_F_calc_maximum      200.06 
_exptl_crystal_F_000       752.00 
_reflns_d_resolution_high  0.7554 
 
loop_ 
 _symmetry_equiv_pos_as_xyz 
 'x, y, z' 
 '-x+1/2, y+1/2, -z+1/2' 
 '-x, -y, -z' 
 'x-1/2, -y-1/2, z-1/2' 
 
_cell_length_a    11.5312 
_cell_length_b     8.7313 
_cell_length_c    15.1584 
_cell_angle_alpha  90.000 
_cell_angle_beta  108.150 
_cell_angle_gamma  90.000 
 
_shelx_F_squared_multiplier     1.000 
 
loop_ 
 _refln_index_h 
 _refln_index_k 
 _refln_index_l 
 _refln_F_squared_calc 
 _refln_F_squared_meas 
 _refln_F_squared_sigma 
 _refln_observed_status 
   2   0   0    31670.30    29609.10    296.48 o 
   4   0   0       98.04       98.83     14.92 o 
   6   0   0     9312.16     9717.60    194.43 o 
   8   0   0     8542.57     8643.39    250.45 o 
  10   0   0     5749.26     6010.57    222.33 o 
  12   0   0      100.69      198.48     36.29 o 
   1   1   0     5420.94     5450.47     58.04 o 
   2   1   0    15702.79    15084.66    113.57 o 
   3   1   0        5.34        3.76      4.83 o 
   4   1   0    17668.22    16710.48    165.16 o 
   5   1   0     1238.42     1363.68     35.79 o 
   6   1   0     7076.39     6557.39    100.36 o 
   7   1   0     1355.45     1355.90     43.93 o 
   8   1   0     1124.11     1041.74     46.50 o 
   9   1   0     3224.34     3404.02    107.87 o 
  10   1   0       44.46       24.46     16.56 o 
  11   1   0      171.70      213.78     27.60 o 
  12   1   0      671.93      589.67     44.37 o 
  13   1   0      280.92      297.98     57.19 o 
  14   1   0     1228.73     1131.92    146.88 o 
   0   2   0     6976.56     6807.17     91.28 o 
   1   2   0        0.71        6.60      4.42 o 
   2   2   0    24662.53    24301.12    197.02 o 
   3   2   0     8777.84     8451.38     90.03 o 
   4   2   0       58.42       78.10      9.43 o 
   5   2   0     8369.54     8094.85    100.44 o 
   6   2   0     4185.38     4237.83     73.35 o 
   7   2   0     8834.60     8883.48    130.47 o 
   8   2   0      900.23      903.91     37.55 o 
   9   2   0      850.40      808.92     46.79 o 
  10   2   0      306.19      294.38     34.00 o 
  11   2   0       53.94       67.05     16.80 o 
  12   2   0      744.90      774.69     59.39 o 
  13   2   0     1184.99     1556.98    103.28 o 
  14   2   0        3.97       41.09     56.56 o 
   1   3   0     8529.83     8131.99     89.70 o 
   2   3   0     1381.25     1348.22     32.93 o 
   3   3   0    11197.57    10956.15    120.75 o 
   4   3   0      906.82      808.17     27.93 o 
   5   3   0       55.31       33.37      9.33 o 
   6   3   0       23.28       13.51      8.95 o 
   7   3   0     2931.54     2847.12     68.79 o 
   8   3   0      372.58      350.08     24.27 o 
   9   3   0     3920.27     4117.97    111.19 o 
  10   3   0        1.04      -13.47     21.36 o 
  11   3   0     4122.14     4231.61    165.27 o 
  12   3   0        2.96       25.68     23.08 o 
  13   3   0      345.01      294.23     48.69 o 
   0   4   0      295.93      273.44     20.84 o 
   1   4   0      614.89      587.83     20.97 o 
   2   4   0     3148.91     3132.70     53.17 o 
   3   4   0     8191.87     7953.34    104.07 o 
   4   4   0     2580.25     2609.21     53.80 o 
   5   4   0    12959.92    12915.90    159.30 o 
   6   4   0       65.66       32.60     11.84 o 
   7   4   0     4808.76     4967.87    122.88 o 
   8   4   0       32.12       26.78     15.85 o 
   9   4   0        5.68      115.18    109.25 o 
  10   4   0      678.99      625.92     67.17 o 
  11   4   0      587.26      581.42    120.23 o 
  12   4   0      442.26      401.98     62.76 o 
  13   4   0     1086.36     1096.93    159.90 o 
   1   5   0     9428.06     9504.43    117.85 o 
   2   5   0     2034.00     2047.04     52.63 o 
   3   5   0     1380.81     1423.86     49.47 o 
   4   5   0     2673.75     2484.04     70.70 o 
   5   5   0       51.25       29.32      9.59 o 
   6   5   0     1387.75     1378.35     67.43 o 
   7   5   0     1845.99     1870.83     91.54 o 
   8   5   0     1169.30     1208.54     81.39 o 
   9   5   0     3299.69     3152.20    164.88 o 
  10   5   0       30.00      104.87     34.08 o 
  11   5   0      496.74      523.43     64.32 o 
  12   5   0      236.05      233.68     57.57 o 
   0   6   0     5086.77     5486.54    175.46 o 
   1   6   0       52.99       51.59     11.33 o 
   2   6   0     2396.73     2312.40     80.10 o 
   3   6   0      657.09      616.11     43.45 o 
   4   6   0      807.91      797.02     50.11 o 
   5   6   0      262.85      298.52     32.24 o 
   6   6   0       10.94       18.74     12.26 o 
   7   6   0      110.68      202.58     40.56 o 
   8   6   0     2276.97     2276.06    135.49 o 
   9   6   0       16.47      -20.80     24.15 o 
  10   6   0     3265.49     3334.81    185.99 o 
  11   6   0      244.53      212.82     54.87 o 
  12   6   0     1064.81     1166.91    160.31 o 
   1   7   0      623.74      632.07     36.03 o 
   2   7   0     2107.26     2053.41     74.72 o 
   3   7   0        3.56       -9.89     11.43 o 
   4   7   0     4673.22     5159.38    157.39 o 
   5   7   0       62.89       29.84     13.20 o 
   6   7   0     4281.62     4717.50    139.85 o 
   7   7   0      276.47      296.83     45.28 o 
   8   7   0      456.50      475.12     57.34 o 
   9   7   0      469.17      506.22     67.32 o 
  10   7   0       36.59       -3.68     69.37 o 
  11   7   0       42.97      -24.82     59.40 o 
   0   8   0      472.29      472.28     45.31 o 
   1   8   0      137.07      118.20     18.38 o 
   2   8   0       37.49       32.84     32.53 o 
   3   8   0     1337.94     1266.72     59.61 o 
   4   8   0      594.37      622.35     37.52 o 
   5   8   0      594.50      606.67     41.08 o 
   6   8   0       79.06       52.42     17.70 o 
   7   8   0      777.09      684.21     56.55 o 
   8   8   0      196.28       75.06     57.98 o 
   9   8   0        8.10      -11.73     64.69 o 
  10   8   0     1692.94     1892.78    176.99 o 
   1   9   0     1654.89     1660.42     74.22 o 
   2   9   0      394.21      337.03     42.46 o 
   3   9   0      990.23      941.55     68.53 o 
   4   9   0      899.56      784.22     58.32 o 
   5   9   0        6.86       38.80     15.86 o 
   6   9   0      403.91      471.76     39.04 o 
   7   9   0      948.82     1129.98     86.56 o 
   8   9   0       99.83       23.11     66.73 o 
   9   9   0      928.75     1013.93    112.70 o 
   0  10   0      642.77      456.26     57.98 o 
   1  10   0       69.42       62.95     27.80 o 
   2  10   0       35.85       26.93     31.30 o 
   3  10   0     1410.93     1434.53     73.34 o 
   4  10   0        0.25       14.67     22.55 o 
   5  10   0     1631.33     1756.40    125.08 o 
   6  10   0      137.78      107.91     32.79 o 
   7  10   0      418.52      385.37     60.52 o 
   1  11   0     1438.71     1418.74     82.01 o 
   2  11   0      319.00      281.25     39.30 o 
   3  11   0      317.36      277.05     55.26 o 
   4  11   0      624.31      579.82     66.72 o 
 -13   0   1      303.91      318.15     48.46 o 
 -11   0   1      195.43      202.58     36.62 o 
  -9   0   1     5925.53     5953.14    206.61 o 
  -7   0   1     3986.04     3642.99     96.29 o 
  -5   0   1    17561.87    16487.84    216.64 o 
  -3   0   1     2033.92     1851.99     39.97 o 
  -1   0   1     9775.01     9613.13    162.09 o 
   1   0   1    34842.25    34130.54    382.35 o 
   3   0   1    20758.43    20251.64    276.80 o 
   5   0   1     7023.74     6204.78    143.39 o 
   7   0   1       57.17       35.84     13.15 o 
   9   0   1     4174.54     4225.88    175.98 o 
  11   0   1     4682.83     4772.91    210.39 o 
  13   0   1     2517.22     2990.93    275.86 o 
 -14   1   1      153.09      139.92     46.50 o 
 -13   1   1      833.15      839.20     56.48 o 
 -12   1   1       36.51       46.24     21.67 o 
 -11   1   1     2213.73     2217.90     90.19 o 
 -10   1   1      100.76       79.30     14.11 o 
  -9   1   1     1823.20     1866.80     66.38 o 
  -8   1   1      275.46      222.51     29.13 o 
  -7   1   1      135.66      110.65     12.87 o 
  -6   1   1      770.17      603.86     24.17 o 
  -5   1   1     3308.01     3157.61     54.19 o 
  -4   1   1      585.68      540.16     19.56 o 
  -3   1   1    12689.32    11726.04    104.95 o 
  -2   1   1     1073.05     1065.51     22.71 o 
  -1   1   1    14601.29    14515.67    114.20 o 
   0   1   1      178.16      193.05      8.85 o 
   1   1   1     1858.50     1828.68     35.32 o 
   2   1   1     2923.98     2726.80     39.98 o 
   3   1   1       65.64       77.82      9.20 o 
   4   1   1     7236.91     6958.07     86.46 o 
   5   1   1     5010.71     4817.62     80.73 o 
   6   1   1      554.96      519.62     26.09 o 
   7   1   1    11179.19    10609.44    159.88 o 
   8   1   1      341.89      319.31     25.85 o 
   9   1   1     6499.68     6632.99    163.77 o 
  10   1   1      295.10      286.60     26.00 o 
  11   1   1      966.96      914.56     80.69 o 
  12   1   1      339.35      321.54     54.64 o 
  13   1   1      118.30      149.14     39.11 o 
 -14   2   1      579.95      629.20    115.96 o 
 -13   2   1       55.77       86.15     25.07 o 
 -12   2   1     1269.96     1235.62     81.04 o 
 -11   2   1       26.02       45.32     20.91 o 
 -10   2   1     1872.19     2033.73     83.48 o 
  -9   2   1        8.75        1.41     19.06 o 
  -8   2   1       86.02       62.01     14.74 o 
  -7   2   1     4840.66     4938.54     89.70 o 
  -6   2   1     2454.98     2456.40     51.76 o 
  -5   2   1     2035.23     1894.22     46.26 o 
  -4   2   1     6514.82     6152.53     78.02 o 
  -3   2   1     3109.93     3014.19     49.84 o 
  -2   2   1    12456.27    12078.54    123.37 o 
  -1   2   1      382.49      367.69     19.38 o 
   0   2   1     6887.42     6843.25     76.92 o 
   1   2   1     5813.56     5742.85     70.18 o 
   2   2   1      408.40      446.95     17.64 o 
   3   2   1    18431.04    17955.32    167.14 o 
   4   2   1     2539.92     2512.85     48.70 o 
   5   2   1     5074.30     4912.34     76.91 o 
   6   2   1     4482.81     4427.44     77.55 o 
   7   2   1      326.85      334.89     22.77 o 
   8   2   1     2915.18     2851.26     87.27 o 
   9   2   1      684.12      656.32     62.49 o 
  10   2   1      309.22      305.04     44.57 o 
  11   2   1     2413.48     2382.77    119.22 o 
  12   2   1        3.90       -9.45     30.81 o 
  13   2   1      691.33      816.36     74.83 o 
 -14   3   1      854.95     1020.03    140.78 o 
 -13   3   1        5.53        3.27     26.08 o 
 -12   3   1      228.42      145.34     29.71 o 
 -11   3   1       10.72       -8.30     24.67 o 
 -10   3   1       21.47       11.66     13.62 o 
  -9   3   1      143.54       93.47     16.25 o 
  -8   3   1     4875.21     4962.39    105.16 o 
  -7   3   1      239.18      232.62     17.82 o 
  -6   3   1     6663.65     6413.97    101.36 o 
  -5   3   1      198.15      192.96     14.47 o 
  -4   3   1     5713.08     5532.33     83.90 o 
  -3   3   1      103.87      117.65     12.51 o 
  -2   3   1       74.89      121.37     12.32 o 
  -1   3   1     4181.03     4187.36     65.06 o 
   0   3   1     4137.75     3881.78     51.46 o 
   1   3   1      634.28      606.36     21.37 o 
   2   3   1    37027.74    35640.84    307.82 o 
   3   3   1     2174.83     2373.35     46.25 o 
   4   3   1    12149.80    12172.56    131.43 o 
   5   3   1      872.87      846.36     32.57 o 
   6   3   1     3552.51     3584.09     82.37 o 
   7   3   1       16.09        0.80      8.82 o 
   8   3   1      366.18      364.98     29.48 o 
   9   3   1     1241.62     1241.40     63.84 o 
  10   3   1     2955.94     2941.52    128.62 o 
  11   3   1        4.30      -23.82     23.82 o 
  12   3   1     3583.88     3783.80    210.49 o 
  13   3   1       88.71       77.58     66.52 o 
 -13   4   1       24.86       -3.86     41.09 o 
 -12   4   1     2048.48     2547.68    164.70 o 
 -11   4   1       79.05       46.07     27.67 o 
 -10   4   1     2671.15     2762.15    122.91 o 
  -9   4   1      138.48      164.04     26.12 o 
  -8   4   1      854.68      910.00     51.51 o 
  -7   4   1     1879.66     1880.40     96.66 o 
  -6   4   1      626.91      658.81     30.09 o 
  -5   4   1      331.49      278.79     19.72 o 
  -4   4   1    15374.16    15810.79    184.99 o 
  -3   4   1        2.13        0.49      5.76 o 
  -2   4   1     8913.54     8637.78    115.76 o 
  -1   4   1       12.19        8.89      4.98 o 
   0   4   1     7547.31     7365.79     92.16 o 
   1   4   1      510.06      495.37     19.73 o 
   2   4   1     1735.58     1837.78     42.62 o 
   3   4   1      373.99      311.08     20.65 o 
   4   4   1     3439.25     3632.57     66.39 o 
   5   4   1       55.47       55.01     14.56 o 
   6   4   1     8830.62     9179.18    161.38 o 
   7   4   1        5.06       24.65     11.45 o 
   8   4   1     3225.25     3073.66    126.06 o 
   9   4   1       33.00      -12.67     46.18 o 
  10   4   1     1380.56     1399.64    109.32 o 
  11   4   1      619.21      636.37    119.01 o 
  12   4   1        2.43       23.55     46.79 o 
 -13   5   1     1295.18     1398.42    162.75 o 
 -12   5   1       22.97       48.90     36.11 o 
 -11   5   1     2278.60     2520.89    188.59 o 
 -10   5   1     1437.99     1555.32    111.47 o 
  -9   5   1        5.66       15.20     21.69 o 
  -8   5   1     3796.50     3728.75    168.72 o 
  -7   5   1      101.62       86.04     14.16 o 
  -6   5   1     2428.94     2512.76     70.98 o 
  -5   5   1     2289.46     2382.32     66.16 o 
  -4   5   1      954.85      924.68     41.00 o 
  -3   5   1     1333.38     1202.75     41.18 o 
  -2   5   1     1184.58     1231.68     40.62 o 
  -1   5   1     4592.14     4358.06     74.44 o 
   0   5   1     3539.62     3640.82     66.02 o 
   1   5   1      146.18      237.82     19.86 o 
   2   5   1     3268.61     3340.04     64.74 o 
   3   5   1       23.07       23.52      8.74 o 
   4   5   1     3435.49     3519.56     80.72 o 
   5   5   1     3459.04     3640.44    106.95 o 
   6   5   1      661.49      615.21     50.15 o 
   7   5   1       72.75       75.62     37.42 o 
   8   5   1      484.91      459.76     48.52 o 
   9   5   1     2709.33     2882.13    160.49 o 
  10   5   1      397.98      354.34     83.41 o 
  11   5   1      198.51      251.20     97.04 o 
  12   5   1      530.03      542.26     83.63 o 
 -12   6   1       81.49       68.76     48.82 o 
 -11   6   1      665.78      672.30     74.95 o 
 -10   6   1      510.01      395.71    111.48 o 
  -9   6   1     2179.60     2246.85    138.35 o 
  -8   6   1       91.11       71.86     39.67 o 
  -7   6   1     3530.97     3678.21    120.11 o 
  -6   6   1      245.60      185.78     41.39 o 
  -5   6   1     2430.27     2522.77     99.59 o 
  -4   6   1       18.82        6.70     10.72 o 
  -3   6   1      790.51      803.13     44.27 o 
  -2   6   1     1731.10     1661.18     55.63 o 
  -1   6   1     2920.09     2908.44     84.91 o 
   0   6   1     1083.12     1111.24     49.60 o 
   1   6   1     3457.28     3495.20    118.75 o 
   2   6   1        0.26        8.15      7.81 o 
   3   6   1     2699.42     2603.85     97.48 o 
   4   6   1       25.33       15.40     10.37 o 
   5   6   1     1753.18     1666.07     71.61 o 
   6   6   1      216.24      219.93     43.52 o 
   7   6   1      171.87      104.94     22.42 o 
   8   6   1     1540.45     1372.04     83.68 o 
   9   6   1      164.55      125.97     57.98 o 
  10   6   1      490.35      524.84    114.94 o 
  11   6   1      625.38      605.65     80.94 o 
 -11   7   1     1067.75     1302.66    257.96 o 
 -10   7   1       12.14        1.56     32.35 o 
  -9   7   1     1036.67     1066.13    103.35 o 
  -8   7   1       64.78       86.62     25.96 o 
  -7   7   1        3.75       -6.88     18.42 o 
  -6   7   1       15.82       21.14     14.58 o 
  -5   7   1     1547.95     1641.61     81.43 o 
  -4   7   1      423.17      498.37     44.13 o 
  -3   7   1     6810.10     7013.14    154.86 o 
  -2   7   1       53.07       28.82     10.66 o 
  -1   7   1     7777.19     8181.71    168.33 o 
   0   7   1      256.13      205.66     19.44 o 
   1   7   1     1752.76     1669.42     65.97 o 
   2   7   1      165.02      112.51     16.67 o 
   3   7   1      505.53      460.75     30.21 o 
   4   7   1       46.18       45.58     12.61 o 
   5   7   1     1645.15     1662.97     74.36 o 
   6   7   1        8.97      -10.63     14.68 o 
   7   7   1     3799.98     3932.60    152.72 o 
   8   7   1      371.60      431.89     56.90 o 
   9   7   1      772.79      594.01     73.16 o 
  10   7   1        1.54       14.58     43.54 o 
  11   7   1      128.71      304.75     81.37 o 
 -10   8   1      841.85      876.81    155.83 o 
  -9   8   1      800.50      893.36     85.65 o 
  -8   8   1       92.41       90.16     29.92 o 
  -7   8   1     1649.42     1704.89     96.65 o 
  -6   8   1      155.49      115.16     20.14 o 
  -5   8   1     2747.72     2907.18    120.75 o 
  -4   8   1      257.23      222.83     24.49 o 
  -3   8   1      265.85      226.83     22.51 o 
  -2   8   1     1807.30     1794.88     72.32 o 
  -1   8   1      230.58      192.57     26.52 o 
   0   8   1     2030.81     2202.13     82.73 o 
   1   8   1     4601.88     4844.02    132.79 o 
   2   8   1       53.98       25.03     13.51 o 
   3   8   1     3287.36     3407.05    109.96 o 
   4   8   1       34.95       26.13     13.27 o 
   5   8   1      592.14      597.41     49.10 o 
   6   8   1      778.54      775.29     51.20 o 
   7   8   1      285.73      303.39     41.45 o 
   8   8   1      996.68     1022.95     86.76 o 
   9   8   1       28.94       34.38     52.89 o 
  10   8   1       93.78       95.21     48.42 o 
  -8   9   1     2531.20     2716.90    190.01 o 
  -7   9   1       10.04       20.19     35.90 o 
  -6   9   1     2461.40     2614.57    106.95 o 
  -5   9   1       96.17      101.79     20.11 o 
  -4   9   1      390.09      329.43     29.31 o 
  -3   9   1     1464.12     1389.78     67.75 o 
  -2   9   1       64.85       67.98     16.20 o 
  -1   9   1     1574.06     1525.11     68.94 o 
   0   9   1      289.85      273.85     26.91 o 
   1   9   1      550.11      451.42     40.75 o 
   2   9   1     2737.66     2776.16    103.08 o 
   3   9   1       85.98        9.79     21.32 o 
   4   9   1     1547.53     1750.91     81.28 o 
   5   9   1      568.40      609.74     44.42 o 
   6   9   1      374.00      377.33     36.47 o 
   7   9   1      137.53      154.08     38.11 o 
   8   9   1       12.65        6.64     38.90 o 
  -7  10   1        1.50      -51.27     61.03 o 
  -6  10   1       64.66       63.15     38.09 o 
  -5  10   1      103.40      126.12     29.66 o 
  -4  10   1     1292.45     1420.22     74.55 o 
  -3  10   1       30.35       24.73     19.13 o 
  -2  10   1     1330.80     1364.39     70.45 o 
  -1  10   1      207.18      192.82     28.27 o 
   0  10   1     1600.35     1595.88     78.62 o 
   1  10   1       27.81       34.02     19.01 o 
   2  10   1     1198.55     1096.69     60.85 o 
   3  10   1       50.50        3.05     20.36 o 
   4  10   1       74.69       71.83     24.90 o 
   5  10   1        0.38        5.40     24.37 o 
   6  10   1     1596.98     1520.09    100.12 o 
   7  10   1      113.38      198.96     70.39 o 
  -3  11   1      964.18     1107.34    148.10 o 
  -2  11   1       43.21       18.71     26.33 o 
  -1  11   1      618.15      612.94     55.95 o 
   0  11   1      550.65      584.84     52.95 o 
   1  11   1      167.43      190.83     52.62 o 
   2  11   1      508.93      510.35     55.79 o 
   3  11   1        9.15       31.87     30.95 o 
   4  11   1      550.03      409.72     68.35 o 
 -14   0   2     1837.84     2241.56    152.55 o 
 -12   0   2     1046.53      987.12     81.27 o 
 -10   0   2       63.26       32.56     16.66 o 
  -8   0   2      135.48      226.14     53.50 o 
  -6   0   2     3183.97     2868.54     75.02 o 
  -4   0   2      742.74      625.60     27.44 o 
  -2   0   2    34221.80    33583.16    468.58 o 
   0   0   2     1194.90     1274.24     37.54 o 
   2   0   2     1518.27     1582.57     54.14 o 
   4   0   2    14290.25    13661.64    229.28 o 
   6   0   2     6432.17     6339.83    159.76 o 
   8   0   2     7198.90     7453.73    241.40 o 
  10   0   2       11.59       35.59     22.38 o 
  12   0   2      527.40      791.78    120.84 o 
 -14   1   2       11.89      -21.11     24.37 o 
 -13   1   2       72.23       62.17     21.67 o 
 -12   1   2      748.80      679.93     46.62 o 
 -11   1   2      180.15      199.04     51.97 o 
 -10   1   2     1392.62     1447.67     58.61 o 
  -9   1   2       14.45        8.28      9.23 o 
  -8   1   2     5376.72     5342.63    102.66 o 
  -7   1   2      749.73      758.75     30.20 o 
  -6   1   2     2849.70     2885.12     58.11 o 
  -5   1   2     3723.85     3479.39     55.14 o 
  -4   1   2      944.29      986.31     25.13 o 
  -3   1   2      524.14      471.76     15.28 o 
  -2   1   2    16372.10    16276.92    233.77 o 
  -1   1   2     6171.05     6014.62     78.70 o 
   0   1   2    37505.87    37526.62    335.41 o 
   1   1   2     1766.08     1930.68     39.53 o 
   2   1   2    40025.19    40389.46    367.54 o 
   3   1   2        7.95       16.82      7.11 o 
   4   1   2     1990.84     1833.30     49.84 o 
   5   1   2     6090.98     6330.76    107.07 o 
   6   1   2      540.89      511.00     28.87 o 
   7   1   2     1680.21     1647.49     56.29 o 
   8   1   2     5275.28     5266.24    124.87 o 
   9   1   2      979.87      897.63     52.05 o 
  10   1   2     3030.83     3076.30    124.71 o 
  11   1   2       41.62       30.45     20.47 o 
  12   1   2      746.60      826.95     68.50 o 
  13   1   2      277.73      250.94    146.68 o 
 -14   2   2      800.78      868.99     84.18 o 
 -13   2   2      230.88      234.96     37.83 o 
 -12   2   2      631.56      669.12     42.78 o 
 -11   2   2     2259.48     2272.17     90.89 o 
 -10   2   2      178.62      152.85     17.51 o 
  -9   2   2     5751.24     5863.87    128.60 o 
  -8   2   2      636.88      599.63     38.56 o 
  -7   2   2     2606.69     2401.75     57.77 o 
  -6   2   2      995.49      881.97     31.24 o 
  -5   2   2      604.18      590.38     23.02 o 
  -4   2   2     2194.79     1968.78     39.39 o 
  -3   2   2      899.34      746.59     23.43 o 
  -2   2   2      149.22      202.84     11.99 o 
  -1   2   2     1760.41     1740.46     31.17 o 
   0   2   2     1707.78     1798.51     31.74 o 
   1   2   2     8739.58     8670.44    102.98 o 
   2   2   2       56.21       52.25      9.60 o 
   3   2   2     1081.09      955.86     30.23 o 
   4   2   2     1960.21     1828.66     45.73 o 
   5   2   2      187.54      183.63     15.03 o 
   6   2   2     7094.24     7031.35    112.33 o 
   7   2   2      851.89      794.34     49.57 o 
   8   2   2      912.21      961.65     48.91 o 
   9   2   2     1618.48     1694.38     77.04 o 
  10   2   2       51.17       70.39     35.96 o 
  11   2   2     1913.89     2050.75    113.14 o 
  12   2   2      461.66      484.11     52.23 o 
  13   2   2      406.45      425.40    154.21 o 
 -14   3   2       29.72       67.91     41.30 o 
 -13   3   2     2597.68     2843.19    138.97 o 
 -12   3   2       74.74       36.63     20.43 o 
 -11   3   2     1919.78     1855.10     81.53 o 
 -10   3   2        0.33      -12.19     12.19 o 
  -9   3   2      345.79      291.03     55.75 o 
  -8   3   2     1304.05     1216.22     55.30 o 
  -7   3   2     3653.58     3450.74     73.39 o 
  -6   3   2       34.15       37.79      8.09 o 
  -5   3   2    10591.75    10545.18    120.56 o 
  -4   3   2      454.67      492.81     24.02 o 
  -3   3   2    15766.02    15125.50    162.13 o 
  -2   3   2     5386.25     5648.08     80.69 o 
  -1   3   2     5324.05     5402.02     75.10 o 
   0   3   2      142.83      143.61     11.97 o 
   1   3   2      817.54      814.23     26.69 o 
   2   3   2        1.80        3.47      4.82 o 
   3   3   2     7854.70     7750.06     94.70 o 
   4   3   2      657.71      649.49     27.47 o 
   5   3   2    11181.11    11193.39    142.94 o 
   6   3   2       81.52      129.33     18.23 o 
   7   3   2     5722.43     6086.91    132.45 o 
   8   3   2      192.74      138.51     22.56 o 
   9   3   2      800.44      858.70     77.32 o 
  10   3   2      391.21      322.75     46.72 o 
  11   3   2      245.76      250.89     45.74 o 
  12   3   2      235.61      250.17     71.00 o 
 -13   4   2       47.28       25.99     35.19 o 
 -12   4   2      370.16      221.83     48.02 o 
 -11   4   2     1345.24     1373.90     96.20 o 
 -10   4   2      344.23      336.81     31.14 o 
  -9   4   2     5260.60     5644.49    171.18 o 
  -8   4   2      116.00      110.14     19.89 o 
  -7   4   2     3826.68     3819.34     82.55 o 
  -6   4   2      775.52      770.83     32.69 o 
  -5   4   2      634.06      552.06     28.63 o 
  -4   4   2     6479.86     6778.76    106.36 o 
  -3   4   2     3426.40     3450.91     68.85 o 
  -2   4   2     4216.25     4436.91     77.19 o 
  -1   4   2     9842.68     9894.75    122.86 o 
   0   4   2       83.93       80.16      9.67 o 
   1   4   2    13845.38    13763.45    143.64 o 
   2   4   2      687.88      620.52     25.12 o 
   3   4   2     5649.28     5402.07     93.56 o 
   4   4   2      480.01      458.82     24.53 o 
   5   4   2       21.62       24.73     13.76 o 
   6   4   2      185.56      133.97     36.82 o 
   7   4   2     2999.98     3125.28    122.26 o 
   8   4   2       10.22       15.21     14.78 o 
   9   4   2     2216.90     2367.42    141.51 o 
  10   4   2       75.85      144.66     39.06 o 
  11   4   2     2005.57     2039.75    147.29 o 
  12   4   2       12.23       28.39     36.89 o 
 -13   5   2      334.78      316.55     76.09 o 
 -12   5   2      382.77      498.36     61.03 o 
 -11   5   2      330.43      211.59     45.18 o 
 -10   5   2     3403.15     3740.03    184.11 o 
  -9   5   2      194.80      203.60     28.54 o 
  -8   5   2     2034.09     2133.76     97.88 o 
  -7   5   2      395.31      375.46     27.93 o 
  -6   5   2     2307.25     2237.12     66.29 o 
  -5   5   2     3187.84     3267.44     84.36 o 
  -4   5   2      660.50      718.49     32.27 o 
  -3   5   2     1967.31     1914.95     53.86 o 
  -2   5   2     5663.05     5872.27     97.48 o 
  -1   5   2     1503.29     1472.63     40.92 o 
   0   5   2     8896.90     9052.20    138.54 o 
   1   5   2       93.04      141.35     15.30 o 
   2   5   2     1523.10     1393.94     44.06 o 
   3   5   2     4623.98     4863.02    117.81 o 
   4   5   2     1393.25     1410.20     61.65 o 
   5   5   2     4508.74     4815.03    147.47 o 
   6   5   2        4.31        3.78     13.26 o 
   7   5   2      989.31      931.53     62.65 o 
   8   5   2      442.34      476.84     48.04 o 
   9   5   2       74.32       83.58     27.02 o 
  10   5   2     1125.58     1008.89     98.46 o 
  11   5   2      120.32       99.44     39.67 o 
  12   5   2      695.45      703.48    128.17 o 
 -12   6   2      670.55      867.05    142.00 o 
 -11   6   2        3.53        4.80     40.69 o 
 -10   6   2      539.54      561.31     64.32 o 
  -9   6   2        0.63      -12.12     24.84 o 
  -8   6   2       14.59        2.00     17.89 o 
  -7   6   2       12.25      -14.71     14.71 o 
  -6   6   2     4491.97     4540.08    113.78 o 
  -5   6   2        0.11       -9.84      9.84 o 
  -4   6   2     9826.70    10112.88    188.54 o 
  -3   6   2       16.56       22.34     14.04 o 
  -2   6   2     4851.94     4989.32     95.51 o 
  -1   6   2     1453.67     1430.21     46.30 o 
   0   6   2      244.14      245.18     40.47 o 
   1   6   2     2362.86     2311.78     75.60 o 
   2   6   2     1772.07     1652.43     62.68 o 
   3   6   2      173.36      133.47     17.80 o 
   4   6   2     4076.61     4046.53    115.56 o 
   5   6   2        9.87        0.83     14.04 o 
   6   6   2     3058.26     3054.78    124.21 o 
   7   6   2      126.55      128.50     22.47 o 
   8   6   2     1847.89     1828.73    100.64 o 
   9   6   2      805.31      700.15     77.37 o 
  10   6   2       87.77       -6.42     44.86 o 
  11   6   2      368.36      357.89     71.24 o 
 -11   7   2       16.39      -45.57     63.88 o 
 -10   7   2     1068.57     1057.87    161.53 o 
  -9   7   2        1.96      -26.49     26.49 o 
  -8   7   2     4248.76     4563.23    168.16 o 
  -7   7   2      207.47      143.56     30.87 o 
  -6   7   2      567.31      481.76     37.24 o 
  -5   7   2      659.85      549.89     44.90 o 
  -4   7   2      143.64      119.47     18.90 o 
  -3   7   2       72.41       63.89     20.62 o 
  -2   7   2     4051.27     4017.55    109.73 o 
  -1   7   2      304.87      259.56     21.63 o 
   0   7   2     2204.83     2157.44     76.95 o 
   1   7   2      354.71      287.54     21.56 o 
   2   7   2     2278.14     2330.60     81.39 o 
   3   7   2       46.84       34.26     10.61 o 
   4   7   2      403.93      421.62     31.76 o 
   5   7   2       32.30       15.12     13.60 o 
   6   7   2       22.46       28.11     20.24 o 
   7   7   2       92.25       52.66     20.58 o 
   8   7   2     1332.49     1359.46     87.69 o 
   9   7   2      264.38      188.52     47.44 o 
  10   7   2     2132.77     2256.52    182.48 o 
 -10   8   2      419.87      365.37    116.77 o 
  -9   8   2     1971.53     1642.55    206.69 o 
  -8   8   2      397.51      439.94    109.64 o 
  -7   8   2      650.10      583.79     68.01 o 
  -6   8   2     3145.15     3237.20    134.77 o 
  -5   8   2       94.93       33.23     17.69 o 
  -4   8   2     4755.54     4973.12    136.14 o 
  -3   8   2      129.36      103.91     19.42 o 
  -2   8   2     3083.56     3227.79    103.05 o 
  -1   8   2     1267.45     1282.94     58.51 o 
   0   8   2     1444.99     1536.90     98.54 o 
   1   8   2     2833.47     2935.42     98.26 o 
   2   8   2     2079.82     2074.39     80.72 o 
   3   8   2      449.89      359.34     32.75 o 
   4   8   2     2780.62     2862.56    109.75 o 
   5   8   2      101.30       66.78     21.26 o 
   6   8   2     1354.36     1435.58     77.32 o 
   7   8   2      387.69      332.93     46.82 o 
   8   8   2      628.89      668.44     95.62 o 
   9   8   2      658.40      710.17     88.31 o 
  -8   9   2      201.84      139.77     59.61 o 
  -7   9   2     1259.28     1254.07    216.05 o 
  -6   9   2      145.26      134.92     26.73 o 
  -5   9   2     1937.70     2018.01     85.69 o 
  -4   9   2       93.19       70.92     17.98 o 
  -3   9   2     1846.81     1775.61     76.78 o 
  -2   9   2      375.46      337.75     29.83 o 
  -1   9   2      682.66      664.92     52.85 o 
   0   9   2      130.85      121.72     18.98 o 
   1   9   2      281.90      273.38     25.67 o 
   2   9   2        5.62      -13.79     15.62 o 
   3   9   2      793.91      804.86     48.49 o 
   4   9   2        6.66       24.32     34.65 o 
   5   9   2     2467.18     2668.71     96.06 o 
   6   9   2        0.33       15.14     19.59 o 
   7   9   2      596.55      658.44     98.26 o 
   8   9   2      108.72       82.48     53.71 o 
  -7  10   2      682.43      637.98    132.64 o 
  -6  10   2        0.13       45.00     33.41 o 
  -5  10   2      112.28      -12.73     56.56 o 
  -4  10   2       70.10       24.42     29.25 o 
  -3  10   2      387.95      353.11     46.92 o 
  -2  10   2      347.24      291.34     34.78 o 
  -1  10   2     1263.51     1132.53     64.03 o 
   0  10   2       99.20       79.11     19.60 o 
   1  10   2     3693.13     3954.34    134.29 o 
   2  10   2       41.95       -3.60     20.75 o 
   3  10   2     2691.65     2969.65    114.57 o 
   4  10   2        9.70        0.85     20.96 o 
   5  10   2       50.39       25.31     31.95 o 
   6  10   2        0.04       -6.71     37.09 o 
  -2  11   2      277.58      255.94     62.19 o 
  -1  11   2      397.21      430.18     51.39 o 
   0  11   2      286.83      220.70     37.09 o 
   1  11   2        0.08      -12.52     25.91 o 
   2  11   2      663.44      612.70     55.60 o 
   3  11   2     1078.06      991.77     91.51 o 
 -13   0   3      958.79      926.58     82.27 o 
 -11   0   3     4364.68     4592.18    189.76 o 
  -9   0   3     4284.63     4129.15    127.96 o 
  -7   0   3       38.36       36.63     29.73 o 
  -5   0   3     9446.07     9359.57    134.91 o 
  -3   0   3     2594.28     2341.33     44.02 o 
  -1   0   3    16408.59    16873.90    194.55 o 
   1   0   3     1642.72     1901.51     68.03 o 
   3   0   3       56.99       58.98     16.59 o 
   5   0   3        5.33        7.24     14.50 o 
   7   0   3     6947.87     7085.04    186.60 o 
   9   0   3    10834.38    11448.60    335.26 o 
  11   0   3     1819.66     2035.18    208.73 o 
  13   0   3       63.18       60.22     65.91 o 
 -14   1   3      329.83      436.14     50.67 o 
 -13   1   3      427.29      415.64     42.98 o 
 -12   1   3       29.60       74.28     16.67 o 
 -11   1   3        0.54       14.43     12.02 o 
 -10   1   3      828.25      744.05     37.89 o 
  -9   1   3     1566.73     1560.68     56.98 o 
  -8   1   3      267.87      239.71     20.50 o 
  -7   1   3    10917.83    10816.79    124.97 o 
  -6   1   3     1157.05     1222.97     32.93 o 
  -5   1   3     8780.46     8315.46     90.90 o 
  -4   1   3      522.27      447.26     14.91 o 
  -3   1   3      727.87      603.87     15.43 o 
  -2   1   3     1274.19     1237.20     38.85 o 
  -1   1   3     9262.47     9633.37    158.92 o 
   0   1   3    16994.10    17981.38    262.78 o 
   1   1   3     8412.13     8766.41    121.21 o 
   2   1   3       10.26        2.88      6.85 o 
   3   1   3     5102.03     4674.61     88.10 o 
   4   1   3       85.11       54.50     10.56 o 
   5   1   3     4957.08     4837.70     94.73 o 
   6   1   3     1305.79     1310.14     49.03 o 
   7   1   3      391.15      361.39     26.02 o 
   8   1   3     2446.78     2626.68     86.78 o 
   9   1   3      683.28      618.82     42.89 o 
  10   1   3      162.12      106.07     26.04 o 
  11   1   3     2179.12     2263.75    120.54 o 
  12   1   3        6.03        6.46     29.71 o 
 -14   2   3      633.39      688.56     75.05 o 
 -13   2   3      696.55      745.27     53.77 o 
 -12   2   3      480.06      444.66     35.05 o 
 -11   2   3      293.15      299.42     28.03 o 
 -10   2   3      154.46      112.72     14.36 o 
  -9   2   3      602.66      559.44     31.57 o 
  -8   2   3     1176.97     1102.27     45.29 o 
  -7   2   3        1.55        5.64     10.21 o 
  -6   2   3     2317.02     2076.90     48.69 o 
  -5   2   3      134.31       94.45     10.14 o 
  -4   2   3     7014.36     7002.03     84.56 o 
  -3   2   3    10466.78    10145.67    108.90 o 
  -2   2   3     4763.01     4697.41     68.63 o 
  -1   2   3    10309.20    11072.44    101.54 o 
   0   2   3     8203.10     8311.03     76.91 o 
   1   2   3      854.69      779.31     29.24 o 
   2   2   3    18391.74    17872.52    198.62 o 
   3   2   3     1445.77     1547.89     43.81 o 
   4   2   3    13317.79    13550.81    184.40 o 
   5   2   3       15.86       33.61     17.93 o 
   6   2   3     2854.84     2819.93     82.54 o 
   7   2   3      948.25      907.85     46.99 o 
   8   2   3       13.52       -4.61     10.84 o 
   9   2   3     1259.57     1282.21     78.91 o 
  10   2   3     1033.73      979.45     72.48 o 
  11   2   3     2299.35     2434.97    159.89 o 
  12   2   3     1755.04     1950.67    153.24 o 
 -14   3   3      464.71      596.26     72.15 o 
 -13   3   3        1.92       21.34     21.34 o 
 -12   3   3     2716.31     3008.70    113.38 o 
 -11   3   3       52.17       33.68     15.52 o 
 -10   3   3     1411.05     1510.38     67.67 o 
  -9   3   3      243.70      207.91     31.04 o 
  -8   3   3      102.96       76.92     15.50 o 
  -7   3   3      159.24      153.86     14.45 o 
  -6   3   3       69.89       65.20      9.31 o 
  -5   3   3       18.43       19.22      7.93 o 
  -4   3   3     6460.77     6206.58     76.97 o 
  -3   3   3      367.40      411.19     18.32 o 
  -2   3   3    12781.62    12744.67    134.20 o 
  -1   3   3      408.75      457.54     15.45 o 
   0   3   3     9201.21     9264.33    143.93 o 
   1   3   3      149.78      195.17     16.39 o 
   2   3   3     3114.89     2957.89     54.91 o 
   3   3   3      155.28      158.41     24.64 o 
   4   3   3     1268.65     1256.82     39.70 o 
   5   3   3       14.07       -5.36      9.09 o 
   6   3   3     5559.86     5663.29    120.87 o 
   7   3   3      926.89      892.37     62.01 o 
   8   3   3     1971.16     2062.11    102.95 o 
   9   3   3        2.48       28.48     19.62 o 
  10   3   3     2553.33     2522.53    156.68 o 
  11   3   3       55.63       22.28     28.28 o 
  12   3   3      171.12      118.59     46.60 o 
 -13   4   3      295.71      315.65     49.09 o 
 -12   4   3      134.15      111.98     23.59 o 
 -11   4   3      171.25      119.29     26.37 o 
 -10   4   3      480.86      457.08     34.15 o 
  -9   4   3       78.09       66.38     13.66 o 
  -8   4   3     2136.54     2062.08     68.94 o 
  -7   4   3      142.63      138.81     16.84 o 
  -6   4   3     9023.83     9104.27    129.66 o 
  -5   4   3        3.47        3.25      8.58 o 
  -4   4   3     1855.56     1831.70     50.25 o 
  -3   4   3     2756.88     2793.58     60.88 o 
  -2   4   3      907.37      933.23     33.16 o 
  -1   4   3       61.63       27.29      7.88 o 
   0   4   3     2404.28     2456.80     59.93 o 
   1   4   3     2764.87     2858.33     52.33 o 
   2   4   3     9913.53    10181.38    148.97 o 
   3   4   3       31.40       26.17      8.52 o 
   4   4   3    10635.32    10667.38    166.49 o 
   5   4   3     1840.69     1881.56     86.24 o 
   6   4   3      440.48      329.17     34.02 o 
   7   4   3      867.34      839.67     59.40 o 
   8   4   3        0.41        8.87     17.21 o 
   9   4   3      167.36      152.88     35.04 o 
  10   4   3     1326.12     1271.74    107.58 o 
  11   4   3      461.66      357.38     97.85 o 
  12   4   3     1109.97     1274.91    126.65 o 
 -12   5   3      845.84      954.53    138.34 o 
 -11   5   3      201.30      138.25     30.83 o 
 -10   5   3     3182.98     3174.31    132.28 o 
  -9   5   3     1582.52     1703.14     88.01 o 
  -8   5   3     1516.17     1521.73     69.55 o 
  -7   5   3     3938.71     4083.99    103.64 o 
  -6   5   3       10.47       21.62     10.54 o 
  -5   5   3     3431.85     3441.94     78.90 o 
  -4   5   3      595.59      565.32     28.63 o 
  -3   5   3      963.87      974.74     37.22 o 
  -2   5   3     5432.81     5516.83     87.30 o 
  -1   5   3      434.01      428.25     23.65 o 
   0   5   3     7609.94     7866.03    117.07 o 
   1   5   3     2190.54     2144.44     55.61 o 
   2   5   3       91.98       77.69     13.22 o 
   3   5   3     7821.55     7708.55    138.03 o 
   4   5   3      586.41      627.41     40.30 o 
   5   5   3     1228.70     1138.98     66.20 o 
   6   5   3     1943.97     2096.66     97.17 o 
   7   5   3     1344.82     1402.23     80.09 o 
   8   5   3     2297.77     2242.80    111.66 o 
   9   5   3      617.91      462.83     60.63 o 
  10   5   3      461.27      383.53     76.90 o 
  11   5   3      817.70     1072.02    113.92 o 
 -12   6   3        3.86       13.02     71.20 o 
 -11   6   3     1417.77     1774.78    216.05 o 
 -10   6   3      269.31      255.12     70.80 o 
  -9   6   3     3593.43     3904.60    245.34 o 
  -8   6   3      280.72      201.34     37.77 o 
  -7   6   3       46.45       35.04     16.75 o 
  -6   6   3      101.43       88.89     21.55 o 
  -5   6   3      265.19      250.09     22.67 o 
  -4   6   3      389.76      392.75     28.41 o 
  -3   6   3     6936.21     7186.60    119.76 o 
  -2   6   3      256.18      246.22     19.43 o 
  -1   6   3    10758.77    11185.71    156.02 o 
   0   6   3        1.50       -4.57      7.14 o 
   1   6   3     6109.31     6389.14    123.05 o 
   2   6   3        0.73       -5.54      9.01 o 
   3   6   3       96.27       98.00     16.27 o 
   4   6   3       11.25      -13.74     13.74 o 
   5   6   3     1461.38     1507.41    105.50 o 
   6   6   3      257.40      147.25     26.87 o 
   7   6   3     6950.38     7377.39    217.39 o 
   8   6   3        1.24        9.49     20.13 o 
   9   6   3     1897.46     1828.15    137.17 o 
  10   6   3        1.31      -21.82     31.40 o 
  11   6   3      138.64      144.07     52.59 o 
 -11   7   3        7.34      -56.96     56.96 o 
 -10   7   3      291.19      259.18     95.21 o 
  -9   7   3      781.57      702.71    100.90 o 
  -8   7   3        5.29       -6.58     28.47 o 
  -7   7   3     3859.34     4142.71    150.94 o 
  -6   7   3      395.09      311.72     40.02 o 
  -5   7   3     3551.04     3778.54    131.20 o 
  -4   7   3      325.87      297.50     41.03 o 
  -3   7   3     1669.33     1733.30     67.50 o 
  -2   7   3     1320.71     1311.18     57.14 o 
  -1   7   3       32.39       19.60      9.79 o 
   0   7   3      813.60      787.74     41.60 o 
   1   7   3     1766.73     1684.66     67.36 o 
   2   7   3       65.21       59.67     18.49 o 
   3   7   3     4244.43     4472.57    112.33 o 
   4   7   3       17.91       24.39     13.17 o 
   5   7   3     5133.31     5549.94    153.93 o 
   6   7   3      130.23      115.02     23.46 o 
   7   7   3      265.73      221.64     51.28 o 
   8   7   3      136.13       68.77     30.02 o 
   9   7   3      104.37      111.61     65.71 o 
  10   7   3        0.11       -3.14     38.51 o 
 -10   8   3      403.23      352.76    107.01 o 
  -9   8   3      489.99      536.52    120.64 o 
  -8   8   3     1626.13     1706.12    188.99 o 
  -7   8   3      808.43      725.85     85.66 o 
  -6   8   3     1479.71     1733.86    108.09 o 
  -5   8   3      690.41      703.32     44.70 o 
  -4   8   3      902.50      874.76     49.08 o 
  -3   8   3     2533.82     2622.90     92.07 o 
  -2   8   3       12.38       10.46     16.12 o 
  -1   8   3     5045.07     5375.20    139.27 o 
   0   8   3     2115.30     2177.46     81.59 o 
   1   8   3     1792.93     1858.79     74.83 o 
   2   8   3     1558.40     1611.18     68.95 o 
   3   8   3       48.63       77.60     13.93 o 
   4   8   3     1001.48     1042.68     79.86 o 
   5   8   3     1896.52     2001.18     89.54 o 
   6   8   3      328.23      289.17     36.31 o 
   7   8   3     1082.32     1048.39     77.91 o 
   8   8   3        0.03      -25.06     33.43 o 
   9   8   3      387.13      456.79     77.10 o 
  -8   9   3      494.83      491.21     87.77 o 
  -7   9   3      146.63      168.04     54.32 o 
  -6   9   3        6.27       19.51     27.85 o 
  -5   9   3      423.22      313.00     48.81 o 
  -4   9   3     1843.27     1746.19     75.76 o 
  -3   9   3       75.46       70.15     20.79 o 
  -2   9   3     1749.71     1779.10     77.84 o 
  -1   9   3        0.59       -1.08     14.54 o 
   0   9   3     2695.40     2803.95    101.76 o 
   1   9   3      207.92      183.17     22.76 o 
   2   9   3      878.90      827.86     49.49 o 
   3   9   3      576.93      460.60     36.41 o 
   4   9   3       17.96       20.01     17.82 o 
   5   9   3      184.84      270.85     43.40 o 
   6   9   3      938.16      918.43    112.66 o 
   7   9   3       72.34      -33.65     67.74 o 
  -6  10   3     3047.38     3275.20    181.67 o 
  -5  10   3      126.27       66.83     41.19 o 
  -4  10   3      923.67      935.71     91.49 o 
  -3  10   3        0.67       13.17     24.79 o 
  -2  10   3       21.71       19.47     19.30 o 
  -1  10   3        4.82        1.47     24.78 o 
   0  10   3      338.93      429.51     52.15 o 
   1  10   3      161.70      202.91     39.58 o 
   2  10   3     1367.71     1400.26     73.82 o 
   3  10   3        1.70      -10.57     21.26 o 
   4  10   3     1561.17     1616.42     88.85 o 
   5  10   3       49.53       11.20     28.77 o 
   6  10   3      361.12      281.99     51.09 o 
  -1  11   3       29.90       -0.26     53.91 o 
   0  11   3     1444.11     1424.02    119.29 o 
   1  11   3      314.02      317.17     44.16 o 
   2  11   3      127.84       83.11     39.23 o 
   3  11   3      576.38      820.26    101.72 o 
 -14   0   4      232.03      230.61     48.24 o 
 -12   0   4      161.18      214.82     32.49 o 
 -10   0   4     8455.27     8637.81    213.54 o 
  -8   0   4     5596.36     5384.25    137.66 o 
  -6   0   4     5234.70     5093.49     97.22 o 
  -4   0   4      147.11      175.94     15.85 o 
  -2   0   4    19531.70    20200.82    255.82 o 
   0   0   4    14356.84    15475.46    249.28 o 
   2   0   4     5353.35     5212.26    142.99 o 
   4   0   4     3352.66     3294.56    103.92 o 
   6   0   4       31.15       31.20     14.85 o 
   8   0   4     3163.90     3271.02    175.08 o 
  10   0   4      632.38      600.55    102.53 o 
  12   0   4      897.11      857.69    141.19 o 
 -15   1   4        2.39       32.14     47.20 o 
 -14   1   4     2152.53     2401.35    128.85 o 
 -13   1   4        0.01       40.28     18.63 o 
 -12   1   4     2460.28     2641.31     92.98 o 
 -11   1   4      884.18      886.86     42.92 o 
 -10   1   4     2324.03     2226.14     72.80 o 
  -9   1   4     1221.91     1188.98     42.69 o 
  -8   1   4      404.35      400.33     22.70 o 
  -7   1   4      586.93      529.56     23.03 o 
  -6   1   4     3307.69     3007.12     51.51 o 
  -5   1   4      557.63      560.46     18.55 o 
  -4   1   4     9807.55     9257.50    126.81 o 
  -3   1   4       23.24       31.28      7.93 o 
  -2   1   4      305.65      244.33     21.81 o 
  -1   1   4      862.27      872.30     57.98 o 
   0   1   4     6167.49     6486.76     81.74 o 
   1   1   4     3675.09     4256.40     81.40 o 
   2   1   4      135.49      110.39     14.43 o 
   3   1   4     1601.73     1578.15     51.45 o 
   4   1   4     1355.94     1230.01     49.49 o 
   5   1   4       24.12       11.67      8.59 o 
   6   1   4     6261.07     6371.40    122.73 o 
   7   1   4      119.49       77.70     14.07 o 
   8   1   4      859.14      948.06     57.38 o 
   9   1   4       82.93       49.74     20.36 o 
  10   1   4        4.10       30.01     24.07 o 
  11   1   4      118.60       62.82     36.97 o 
  12   1   4      449.13      465.72     79.86 o 
 -14   2   4      131.46       79.73     50.86 o 
 -13   2   4     1937.92     2068.96     91.31 o 
 -12   2   4       74.21       14.94     15.45 o 
 -11   2   4     1583.65     1484.58     75.22 o 
 -10   2   4       68.06       58.78     11.74 o 
  -9   2   4      285.56      242.86     20.65 o 
  -8   2   4     6157.88     5967.51    117.93 o 
  -7   2   4      612.81      537.08     26.88 o 
  -6   2   4     1908.19     1850.73     42.10 o 
  -5   2   4     3831.20     3585.58     54.52 o 
  -4   2   4      154.30      131.81     10.06 o 
  -3   2   4    13752.33    13638.57    149.77 o 
  -2   2   4      361.10      457.57     25.61 o 
  -1   2   4    13010.11    13381.58    112.15 o 
   0   2   4     1711.06     1594.23     28.89 o 
   1   2   4      104.92      172.03     17.32 o 
   2   2   4     9127.70     9147.25    217.55 o 
   3   2   4     2562.71     2376.58     63.33 o 
   4   2   4      846.75      931.36     42.24 o 
   5   2   4     4074.85     4125.19     98.75 o 
   6   2   4       12.89        2.72     12.91 o 
   7   2   4     5263.34     5184.06    167.29 o 
   8   2   4      390.02      377.77     42.38 o 
   9   2   4     1264.22     1096.32     97.67 o 
  10   2   4     1741.58     1823.43    131.88 o 
  11   2   4       34.24        1.85     29.12 o 
  12   2   4      229.93      208.47     60.05 o 
 -14   3   4      112.94      147.45     60.65 o 
 -13   3   4       40.77       35.11     19.57 o 
 -12   3   4      546.83      457.43     38.32 o 
 -11   3   4     2033.57     2141.51     85.90 o 
 -10   3   4      274.37      229.35     20.94 o 
  -9   3   4     4014.31     4160.29    104.33 o 
  -8   3   4      271.45      207.18     30.77 o 
  -7   3   4     8671.04     8587.18    121.31 o 
  -6   3   4     1208.98     1149.04     34.83 o 
  -5   3   4     1409.81     1357.56     39.45 o 
  -4   3   4        8.66       14.98      8.85 o 
  -3   3   4      453.27      624.52     28.71 o 
  -2   3   4       45.43       70.94      7.45 o 
  -1   3   4     3209.09     3020.28     40.44 o 
   0   3   4     2658.40     2894.19     42.91 o 
   1   3   4    12535.05    12249.16    161.34 o 
   2   3   4     1558.81     1775.96     52.39 o 
   3   3   4     2338.23     2046.23     54.17 o 
   4   3   4      302.62      358.58     25.20 o 
   5   3   4       49.18        4.79     11.25 o 
   6   3   4       11.56        6.10     11.64 o 
   7   3   4        8.55      -18.04     18.04 o 
   8   3   4      461.96      448.94     46.28 o 
   9   3   4     2467.25     2500.85    150.30 o 
  10   3   4       51.07       67.49     30.99 o 
  11   3   4     2522.89     2854.37    183.46 o 
  12   3   4        0.36      -10.80     42.06 o 
 -13   4   4     1945.90     2230.76    155.58 o 
 -12   4   4      117.05       93.50     22.84 o 
 -11   4   4     1543.54     1573.36     98.96 o 
 -10   4   4        9.01       -0.21     13.09 o 
  -9   4   4       13.82        5.93     11.57 o 
  -8   4   4     1292.42     1273.83     48.40 o 
  -7   4   4      364.23      310.37     19.88 o 
  -6   4   4      633.63      663.18     31.45 o 
  -5   4   4     7012.64     7130.76    112.14 o 
  -4   4   4       51.15       37.87     11.55 o 
  -3   4   4     6929.87     6893.70     91.99 o 
  -2   4   4       71.29       68.73      9.80 o 
  -1   4   4     3930.76     3925.55     53.92 o 
   0   4   4     2757.69     2827.17     50.75 o 
   1   4   4      131.28      137.52     13.83 o 
   2   4   4     5919.37     6037.27     98.72 o 
   3   4   4     2221.14     2345.15     76.85 o 
   4   4   4      342.31      365.68     30.19 o 
   5   4   4     6765.68     6922.92    220.46 o 
   6   4   4        1.07        1.37     12.05 o 
   7   4   4     1553.12     1689.02     90.16 o 
   8   4   4      136.30      104.34     30.46 o 
   9   4   4      985.72     1118.14    111.52 o 
  10   4   4      598.01      608.64    120.64 o 
  11   4   4        0.28       51.05     39.74 o 
 -13   5   4       10.11       77.31     72.02 o 
 -12   5   4      789.48      869.49    137.52 o 
 -11   5   4      915.55      941.00     85.88 o 
 -10   5   4      376.97      337.24     43.94 o 
  -9   5   4     1493.83     1460.42    107.44 o 
  -8   5   4      596.36      551.73     43.34 o 
  -7   5   4     1045.90     1049.13     53.24 o 
  -6   5   4      431.42      421.67     36.76 o 
  -5   5   4      772.99      779.89     34.96 o 
  -4   5   4     4969.91     5211.46     96.80 o 
  -3   5   4      168.09      178.88     17.69 o 
  -2   5   4     9634.44    10152.99    136.73 o 
  -1   5   4     5954.59     6427.32    103.90 o 
   0   5   4      968.48     1034.82     37.79 o 
   1   5   4     3734.59     3828.62     73.34 o 
   2   5   4       36.63       94.05     13.65 o 
   3   5   4     2892.88     2760.07     78.20 o 
   4   5   4     4014.01     4139.53    134.68 o 
   5   5   4      203.44      241.60     26.63 o 
   6   5   4     2457.98     2513.25    132.54 o 
   7   5   4      527.29      416.22     54.16 o 
   8   5   4     1368.47     1300.91     81.74 o 
   9   5   4      626.10      711.73     76.09 o 
  10   5   4       22.51       43.02     33.31 o 
  11   5   4      588.89      604.17     87.14 o 
 -12   6   4      372.69      476.45    126.13 o 
 -11   6   4       16.95       -7.73     42.31 o 
 -10   6   4     1662.88     1666.96    193.27 o 
  -9   6   4        4.55       -0.82     27.55 o 
  -8   6   4     2812.81     3019.49    104.76 o 
  -7   6   4       16.82        2.84     12.79 o 
  -6   6   4     1538.74     1619.85     69.62 o 
  -5   6   4      284.49      293.51     24.44 o 
  -4   6   4      187.65      201.85     30.30 o 
  -3   6   4      288.28      291.89     25.53 o 
  -2   6   4     2574.94     2757.99     67.80 o 
  -1   6   4      619.94      607.42     30.05 o 
   0   6   4     4120.39     4337.85     89.68 o 
   1   6   4        1.19       -5.77      7.03 o 
   2   6   4     4693.69     5075.80    112.69 o 
   3   6   4       19.08       17.46     10.45 o 
   4   6   4     3314.95     3243.90    121.89 o 
   5   6   4        2.35      -13.26     14.18 o 
   6   6   4       24.93        9.24     18.96 o 
   7   6   4      592.11      504.89     47.81 o 
   8   6   4     1244.42     1009.37    138.50 o 
   9   6   4        7.62       24.19     33.77 o 
  10   6   4     1299.51     1386.17    130.33 o 
 -11   7   4      429.80      471.57    121.66 o 
 -10   7   4     1472.07     1570.53    195.71 o 
  -9   7   4      424.21      422.62    188.18 o 
  -8   7   4      184.44      175.67     51.76 o 
  -7   7   4      184.42      150.14     56.15 o 
  -6   7   4     2756.96     2882.41    135.79 o 
  -5   7   4        1.00      -24.82     38.45 o 
  -4   7   4     7306.23     7768.70    163.68 o 
  -3   7   4      157.91       98.46     17.49 o 
  -2   7   4     3416.63     3658.25    104.87 o 
  -1   7   4      555.73      480.17     32.64 o 
   0   7   4     1625.19     1644.15     65.75 o 
   1   7   4       25.79       21.78     10.20 o 
   2   7   4     1633.00     1676.31     82.07 o 
   3   7   4       45.56       52.05     11.46 o 
   4   7   4     2090.72     2119.68     85.71 o 
   5   7   4       18.88       10.10     17.45 o 
   6   7   4     5648.52     5977.88    195.87 o 
   7   7   4       42.08       17.92     27.53 o 
   8   7   4     1266.43     1417.03     92.83 o 
   9   7   4        0.69      -16.57     38.58 o 
  10   7   4      175.86       69.98     57.78 o 
 -10   8   4     1045.27     1091.64    175.36 o 
  -9   8   4       14.13       14.49     71.61 o 
  -8   8   4     1791.14     2039.39    326.11 o 
  -7   8   4      694.17      627.40    111.08 o 
  -6   8   4     1530.10     1625.87    175.77 o 
  -5   8   4     1539.64     1623.14    103.84 o 
  -4   8   4       10.11        6.36     15.09 o 
  -3   8   4     2745.12     2764.60     94.70 o 
  -2   8   4      556.55      459.29     33.27 o 
  -1   8   4     1111.55     1137.23     54.82 o 
   0   8   4     2081.45     2032.97     79.50 o 
   1   8   4      422.80      462.31     49.19 o 
   2   8   4     2412.07     2265.59    161.97 o 
   3   8   4      741.15      699.93     43.57 o 
   4   8   4      567.86      498.70     37.71 o 
   5   8   4      726.87      660.52     67.14 o 
   6   8   4       51.96       -3.97     55.13 o 
   7   8   4     1033.65     1079.90    100.39 o 
   8   8   4      582.93      594.61     81.84 o 
   9   8   4      190.90      130.20     74.05 o 
  -8   9   4        7.16       -5.84     43.61 o 
  -7   9   4     2315.36     2704.05    176.62 o 
  -6   9   4      459.36      423.31     61.46 o 
  -5   9   4      557.53      517.86     68.19 o 
  -4   9   4     1188.28     1199.11     97.19 o 
  -3   9   4       65.75       21.49     25.89 o 
  -2   9   4      403.92      333.14     31.67 o 
  -1   9   4     3266.55     3325.50    112.67 o 
   0   9   4       23.30       -6.04     21.38 o 
   1   9   4     5909.85     6063.96    163.40 o 
   2   9   4      151.33      193.92     23.04 o 
   3   9   4     4446.09     4706.74    184.40 o 
   4   9   4      500.52      509.98     40.34 o 
   5   9   4       94.42       96.85     25.13 o 
   6   9   4      150.73       56.64     31.74 o 
   7   9   4      217.61      144.69     49.16 o 
  -6  10   4       13.29      -28.46     51.06 o 
  -5  10   4     2439.05     2662.94    161.08 o 
  -4  10   4        7.83      -27.57     27.57 o 
  -3  10   4     2580.12     2507.35    150.44 o 
  -2  10   4        6.07      -16.72     25.66 o 
  -1  10   4      941.74      848.53     90.53 o 
   0  10   4       78.86       48.91     20.00 o 
   1  10   4        0.95       18.00     22.33 o 
   2  10   4      110.47       92.32     23.53 o 
   3  10   4     1345.51     1401.60     77.92 o 
   4  10   4        0.25       18.61     26.90 o 
   5  10   4     1804.04     1621.68    125.74 o 
 -15   0   5     1795.53     2239.43    210.35 o 
 -13   0   5      638.77      571.37     57.94 o 
 -11   0   5       31.32       58.82     19.06 o 
  -9   0   5     2157.23     2176.31     83.48 o 
  -7   0   5    17626.48    18363.52    237.78 o 
  -5   0   5    20161.13    20445.77    254.45 o 
  -3   0   5    16406.60    16721.79    250.82 o 
  -1   0   5      876.98      983.50     42.23 o 
   1   0   5    13802.60    14251.17    570.44 o 
   3   0   5    13640.85    13828.89    296.48 o 
   5   0   5     2274.70     2425.30    111.07 o 
   7   0   5      831.42      772.38     58.76 o 
   9   0   5      173.28      112.70     46.38 o 
  11   0   5      197.54      100.90     55.33 o 
 -15   1   5       38.37      161.94     55.74 o 
 -14   1   5      130.65      193.99     31.98 o 
 -13   1   5     1506.93     1643.16     69.40 o 
 -12   1   5       34.14       64.08     27.19 o 
 -11   1   5     4066.28     4424.59    119.76 o 
 -10   1   5      128.08       83.97     10.76 o 
  -9   1   5     5741.54     5823.77    107.13 o 
  -8   1   5      232.18      213.60     21.20 o 
  -7   1   5      985.18      953.09     30.67 o 
  -6   1   5     3432.80     3382.07     57.03 o 
  -5   1   5      995.57     1047.57     23.07 o 
  -4   1   5      936.34      946.21     19.05 o 
  -3   1   5    10676.49    10399.77    153.64 o 
  -2   1   5     5645.62     6225.55    106.65 o 
  -1   1   5     8520.56     8390.49    120.35 o 
   0   1   5       55.35       73.25     12.90 o 
   1   1   5     5477.87     5701.57    102.72 o 
   2   1   5     2551.21     2570.20     72.46 o 
   3   1   5      972.41     1075.76     52.98 o 
   4   1   5     5927.05     6328.82    122.34 o 
   5   1   5      313.30      243.79     24.74 o 
   6   1   5     1582.91     1553.50     63.18 o 
   7   1   5     1605.20     1679.14     78.13 o 
   8   1   5      378.17      274.42     36.27 o 
   9   1   5     2359.17     2538.57    158.50 o 
  10   1   5       56.31       80.98     32.05 o 
  11   1   5     2033.97     2012.77    221.34 o 
  12   1   5      312.58      302.68     66.02 o 
 -14   2   5      316.67      257.15     46.90 o 
 -13   2   5      364.34      302.00     35.18 o 
 -12   2   5     1806.94     1850.83     73.18 o 
 -11   2   5      286.48      226.87     20.26 o 
 -10   2   5     1286.44     1376.96     55.22 o 
  -9   2   5      541.57      556.54     30.48 o 
  -8   2   5     1064.52     1029.44     41.60 o 
  -7   2   5     1534.38     1500.27     58.70 o 
  -6   2   5       88.48       99.14      9.26 o 
  -5   2   5    13229.25    13699.74    168.62 o 
  -4   2   5     1003.55      916.81     23.81 o 
  -3   2   5     2766.96     2791.22     64.86 o 
  -2   2   5    18714.96    19355.25    227.50 o 
  -1   2   5      875.81      960.68     22.20 o 
   0   2   5    13304.13    13536.09    117.49 o 
   1   2   5     9071.15     9308.05    126.08 o 
   2   2   5     7922.71     8296.42    142.68 o 
   3   2   5     4297.42     4601.52    139.01 o 
   4   2   5      124.37      147.81     20.91 o 
   5   2   5     2436.25     2237.52     84.09 o 
   6   2   5     1170.27     1041.20     58.05 o 
   7   2   5      216.19      210.55     26.76 o 
   8   2   5     3287.04     3248.99    139.63 o 
   9   2   5        0.10       43.09     23.41 o 
  10   2   5     1718.38     1942.95    143.40 o 
  11   2   5      284.63      307.76     62.28 o 
  12   2   5      148.56       84.35     42.60 o 
 -14   3   5     2150.73     2440.59    131.43 o 
 -13   3   5       66.04       70.42     25.74 o 
 -12   3   5      616.65      552.89     49.90 o 
 -11   3   5      170.10      147.98     23.55 o 
 -10   3   5      775.90      732.14     39.45 o 
  -9   3   5       21.30        6.06      9.31 o 
  -8   3   5     3881.60     3763.97     90.97 o 
  -7   3   5      290.04      251.01     18.63 o 
  -6   3   5     7082.87     6845.17     96.82 o 
  -5   3   5      143.43      147.72     15.28 o 
  -4   3   5    14255.14    14724.82    131.00 o 
  -3   3   5       59.74       79.05     18.01 o 
  -2   3   5      452.33      424.30     16.50 o 
  -1   3   5     1112.93     1132.91     23.78 o 
   0   3   5     3290.68     3519.15     51.63 o 
   1   3   5      165.67      199.06     19.17 o 
   2   3   5     8629.87     8781.31    135.19 o 
   3   3   5      119.97      105.45     18.20 o 
   4   3   5     6508.36     6284.11    141.15 o 
   5   3   5       52.79       38.25     21.73 o 
   6   3   5     3986.68     3938.33    120.53 o 
   7   3   5       37.67       33.29     17.99 o 
   8   3   5      261.36      181.71     33.47 o 
   9   3   5        2.62       -4.16     18.81 o 
  10   3   5      486.85      391.20     69.61 o 
  11   3   5        0.05        8.29     33.65 o 
 -13   4   5      235.26      231.62     36.76 o 
 -12   4   5     2318.87     2531.41    120.30 o 
 -11   4   5      122.58       99.27     20.99 o 
 -10   4   5     3115.83     3304.03    106.51 o 
  -9   4   5     3702.50     3765.34     98.43 o 
  -8   4   5     3389.19     3481.55     83.40 o 
  -7   4   5     2608.73     2580.78     66.15 o 
  -6   4   5       24.20       20.19      8.06 o 
  -5   4   5      716.64      683.35     29.62 o 
  -4   4   5     3111.27     3193.16     66.43 o 
  -3   4   5     1263.09     1532.37     45.20 o 
  -2   4   5     9125.17     9209.45    121.98 o 
  -1   4   5      655.96      724.83     20.83 o 
   0   4   5     6653.04     6780.99     86.04 o 
   1   4   5      313.57      343.90     22.34 o 
   2   4   5     3134.25     3000.07     85.99 o 
   3   4   5       98.44       62.49     14.92 o 
   4   4   5      128.09      147.29     28.07 o 
   5   4   5     1158.91     1140.09     58.03 o 
   6   4   5      628.36      587.33     49.94 o 
   7   4   5       59.77       25.24     16.28 o 
   8   4   5     2768.39     2794.65    129.71 o 
   9   4   5        5.37       12.17     20.55 o 
  10   4   5     1124.54     1051.39    101.32 o 
  11   4   5      116.65      108.68     76.49 o 
 -13   5   5       92.34      111.08     74.46 o 
 -12   5   5       25.55       49.44     31.05 o 
 -11   5   5     1614.41     1663.29    117.81 o 
 -10   5   5       76.62      100.03     25.74 o 
  -9   5   5     1088.24     1116.64     70.86 o 
  -8   5   5     1175.37     1349.95     76.85 o 
  -7   5   5     1188.48     1134.18     53.64 o 
  -6   5   5     2664.88     2656.08     82.82 o 
  -5   5   5      351.21      355.85     22.51 o 
  -4   5   5     1219.53     1202.13     56.31 o 
  -3   5   5      736.37      708.41     42.92 o 
  -2   5   5      285.84      268.04     20.56 o 
  -1   5   5     6419.74     6476.34    107.23 o 
   0   5   5        4.37        7.71      7.25 o 
   1   5   5     5091.22     5025.22     87.20 o 
   2   5   5      863.54      850.28     42.92 o 
   3   5   5     1162.85     1184.16     58.06 o 
   4   5   5     1164.97     1193.05     69.95 o 
   5   5   5      292.11      201.10     33.06 o 
   6   5   5      694.76      667.77     53.70 o 
   7   5   5     3536.97     3488.31    142.85 o 
   8   5   5      180.73      161.05     35.06 o 
   9   5   5     2961.04     2973.97    143.66 o 
  10   5   5       39.08       47.22     38.81 o 
  11   5   5      674.42      580.20    123.28 o 
 -12   6   5      447.67      399.55    117.18 o 
 -11   6   5      101.32      178.21     67.54 o 
 -10   6   5      780.67      677.35     69.20 o 
  -9   6   5     1284.00     1140.47     82.95 o 
  -8   6   5      178.51      155.83     28.64 o 
  -7   6   5     3127.05     3269.89    159.36 o 
  -6   6   5      105.28      135.19     23.73 o 
  -5   6   5     4553.12     4913.49    122.59 o 
  -4   6   5        2.76        8.75     10.55 o 
  -3   6   5      358.80      340.13     23.78 o 
  -2   6   5      207.67      165.75     25.32 o 
  -1   6   5     1087.92     1066.67     40.98 o 
   0   6   5        7.62       -9.02     10.47 o 
   1   6   5      543.46      621.39     31.11 o 
   2   6   5       82.56       93.25     15.53 o 
   3   6   5     3902.03     3904.14    141.21 o 
   4   6   5       67.99       24.88     13.03 o 
   5   6   5     7691.94     7941.62    216.51 o 
   6   6   5       33.06       48.81     22.92 o 
   7   6   5     1247.92     1202.80     80.37 o 
   8   6   5       60.30       72.65     28.91 o 
   9   6   5       56.30       63.56     55.74 o 
  10   6   5      180.14      204.99     57.79 o 
 -11   7   5     1514.63     1523.74    201.00 o 
 -10   7   5       18.68       16.89     37.54 o 
  -9   7   5     2888.89     2950.95    179.21 o 
  -8   7   5        1.84      -27.06     27.06 o 
  -7   7   5      149.24      109.86     49.64 o 
  -6   7   5      374.16      222.15     65.91 o 
  -5   7   5      269.05      153.39     54.93 o 
  -4   7   5      506.96      584.79     89.26 o 
  -3   7   5     3188.97     3457.33     90.99 o 
  -2   7   5        4.36        3.74     11.64 o 
  -1   7   5     3942.10     4102.42    112.75 o 
   0   7   5      115.57      107.56     32.48 o 
   1   7   5     4635.93     4885.16    127.97 o 
   2   7   5     1331.85     1201.73     85.68 o 
   3   7   5      626.23      622.24     39.32 o 
   4   7   5      687.28      604.22     72.22 o 
   5   7   5     1653.30     1702.68     93.05 o 
   6   7   5       96.52       31.88     23.08 o 
   7   7   5     3080.70     3016.01    140.95 o 
   8   7   5        4.00        0.50     24.74 o 
   9   7   5     1189.31     1335.77    127.88 o 
 -10   8   5      497.31      705.59    232.12 o 
  -9   8   5      451.25      490.07     82.02 o 
  -8   8   5      360.63      341.03     65.44 o 
  -7   8   5     1414.72     1527.81    174.14 o 
  -6   8   5       21.35       34.58     41.91 o 
  -5   8   5      406.77      520.77     60.84 o 
  -4   8   5      257.79      225.52     54.72 o 
  -3   8   5      995.76     1049.20     84.23 o 
  -2   8   5     4158.86     4419.36    141.30 o 
  -1   8   5        4.74       28.34     13.27 o 
   0   8   5     1895.45     1829.72     75.82 o 
   1   8   5      166.88      206.39     23.06 o 
   2   8   5      334.24      335.08     27.66 o 
   3   8   5     1414.74     1409.38     68.86 o 
   4   8   5       39.04       49.34     19.45 o 
   5   8   5     1753.52     1852.05    124.55 o 
   6   8   5      418.20      504.29     88.09 o 
   7   8   5      887.87      933.15     96.80 o 
   8   8   5     1005.53     1026.14    137.12 o 
  -8   9   5      952.92     1016.51    111.96 o 
  -7   9   5       93.32       65.43     36.06 o 
  -6   9   5     2228.97     2522.65    147.59 o 
  -5   9   5       53.01       62.56     46.59 o 
  -4   9   5     2001.60     2142.43    131.41 o 
  -3   9   5      242.40      202.93     43.56 o 
  -2   9   5      454.39      564.65     62.27 o 
  -1   9   5      543.35      327.99     45.31 o 
   0   9   5     1439.84     1409.76     99.44 o 
   1   9   5      516.75      481.12     37.19 o 
   2   9   5     2166.45     2248.59     93.64 o 
   3   9   5        7.54       18.48     18.83 o 
   4   9   5     2094.60     2262.43    114.46 o 
   5   9   5      120.90       74.25     39.14 o 
   6   9   5      773.53      815.57    100.50 o 
   7   9   5      281.23      329.57     75.27 o 
  -6  10   5      156.18       31.74     56.56 o 
  -5  10   5       47.80       63.24     35.16 o 
  -4  10   5      544.17      582.78     73.61 o 
  -3  10   5      458.84      598.51     71.78 o 
  -2  10   5     2414.75     2300.89    147.57 o 
  -1  10   5      126.30       43.71     30.41 o 
   0  10   5     2064.41     2354.57    147.23 o 
   1  10   5      310.81      328.85    111.89 o 
   2  10   5      658.26      726.77     63.48 o 
   3  10   5       23.04       34.44     39.16 o 
   4  10   5      212.48      117.59     64.29 o 
 -14   0   6     1351.34     1430.66    107.88 o 
 -12   0   6     6391.67     6627.47    190.05 o 
 -10   0   6     1907.78     1878.62     79.61 o 
  -8   0   6       15.21       29.63     12.82 o 
  -6   0   6     6064.23     6033.02    102.67 o 
  -4   0   6     4215.93     4016.01    134.37 o 
  -2   0   6    34077.81    34958.40   1063.21 o 
   0   0   6     2111.17     2064.90     78.60 o 
   2   0   6      196.07      178.52     29.94 o 
   4   0   6     6642.05     7027.17    215.20 o 
   6   0   6     6027.31     6297.92    224.12 o 
   8   0   6     2588.38     2544.81    147.88 o 
  10   0   6       43.69       16.68     39.06 o 
 -15   1   6      157.08      142.41     57.37 o 
 -14   1   6      213.88      261.81     46.17 o 
 -13   1   6      284.32      220.80     26.02 o 
 -12   1   6       21.53       42.95     16.67 o 
 -11   1   6     1643.06     1625.79     54.86 o 
 -10   1   6     3175.29     3289.22     79.75 o 
  -9   1   6      859.89      764.94     32.17 o 
  -8   1   6     5300.67     5204.25     91.13 o 
  -7   1   6      783.97      848.97     28.61 o 
  -6   1   6     4326.11     4011.11     54.50 o 
  -5   1   6     3897.94     3986.24     47.62 o 
  -4   1   6      113.37      103.33     12.07 o 
  -3   1   6     6274.13     6599.91    114.68 o 
  -2   1   6      186.43      140.85     20.22 o 
  -1   1   6     3303.46     3446.70     90.79 o 
   0   1   6    13045.08    13330.28    202.43 o 
   1   1   6       94.36      127.11     18.73 o 
   2   1   6    10671.16    10797.42    188.40 o 
   3   1   6     1976.82     2087.16     73.27 o 
   4   1   6     7981.00     8527.67    149.95 o 
   5   1   6     1632.70     1627.42     73.08 o 
   6   1   6       15.98       27.62     12.64 o 
   7   1   6     2421.78     2463.08     97.90 o 
   8   1   6      545.88      557.49     53.17 o 
   9   1   6      199.60      217.33     48.32 o 
  10   1   6     1750.22     2143.53    168.65 o 
  11   1   6        5.24      -29.33     29.33 o 
 -14   2   6      900.33      941.07    108.76 o 
 -13   2   6        1.68      -10.25     17.05 o 
 -12   2   6      765.62      749.94     39.44 o 
 -11   2   6      384.93      293.72     36.38 o 
 -10   2   6      806.91      733.85     36.83 o 
  -9   2   6     3413.48     3639.68     89.79 o 
  -8   2   6       18.92        7.56      6.71 o 
  -7   2   6     3481.05     3469.00     64.39 o 
  -6   2   6      703.46      611.01     23.21 o 
  -5   2   6     3723.56     3592.94     52.03 o 
  -4   2   6     6808.84     6738.93    132.20 o 
  -3   2   6        3.11        2.67      5.88 o 
  -2   2   6     1010.60      875.14     36.45 o 
  -1   2   6     2030.35     1943.20     33.23 o 
   0   2   6     6112.35     6490.41     79.14 o 
   1   2   6     3237.24     3029.52     66.71 o 
   2   2   6      704.43      829.37     37.77 o 
   3   2   6      670.08      630.26     41.15 o 
   4   2   6     2106.35     2094.61     79.37 o 
   5   2   6     1911.48     1797.42     76.62 o 
   6   2   6     2696.98     2791.76    104.01 o 
   7   2   6       66.42       42.56     16.62 o 
   8   2   6      457.65      413.82     94.28 o 
   9   2   6      825.06      760.27     84.14 o 
  10   2   6      206.85      206.35     58.36 o 
  11   2   6     1634.75     1728.84    142.12 o 
 -14   3   6       76.98       24.63     30.34 o 
 -13   3   6     3468.26     3920.51    192.73 o 
 -12   3   6        7.62        7.10     19.27 o 
 -11   3   6     1485.09     1547.18     70.73 o 
 -10   3   6      121.10      109.16     20.93 o 
  -9   3   6      709.95      664.16     35.09 o 
  -8   3   6      429.73      373.74     27.51 o 
  -7   3   6      634.83      590.21     28.71 o 
  -6   3   6     1154.94     1138.42     36.71 o 
  -5   3   6     8328.10     8637.22     92.15 o 
  -4   3   6      961.95     1040.02     44.54 o 
  -3   3   6    17643.55    17701.46    232.27 o 
  -2   3   6       74.74       96.15     13.65 o 
  -1   3   6     1615.77     1400.17     27.38 o 
   0   3   6      191.11      224.43     15.09 o 
   1   3   6      295.60      249.81     23.03 o 
   2   3   6     1334.48     1506.54     59.57 o 
   3   3   6     1703.72     1783.62     69.35 o 
   4   3   6        0.26       -9.29      9.29 o 
   5   3   6     3892.84     3938.01    117.56 o 
   6   3   6      309.17      267.28     45.92 o 
   7   3   6     4339.90     4656.80    166.37 o 
   8   3   6       15.86       20.24     19.42 o 
   9   3   6     1641.26     1700.67    111.42 o 
  10   3   6       18.75       58.42     37.98 o 
  11   3   6       78.54       78.70     47.04 o 
 -14   4   6       70.02       59.40     59.81 o 
 -13   4   6        1.84        6.69     22.13 o 
 -12   4   6       30.38       17.87     23.51 o 
 -11   4   6     1281.04     1227.40     85.86 o 
 -10   4   6        7.99       28.03     13.26 o 
  -9   4   6     4261.76     4341.33    121.16 o 
  -8   4   6      182.57      162.10     18.33 o 
  -7   4   6     9279.34     9376.68    171.80 o 
  -6   4   6       36.36       29.06     13.44 o 
  -5   4   6     1931.88     1884.26     54.51 o 
  -4   4   6      346.64      317.05     19.75 o 
  -3   4   6     1126.19     1114.64     37.51 o 
  -2   4   6        1.06       -4.92      4.92 o 
  -1   4   6     4307.92     4399.46     63.70 o 
   0   4   6      319.14      310.28     19.31 o 
   1   4   6     5363.58     5174.70    102.26 o 
   2   4   6        1.36       -6.65      9.67 o 
   3   4   6     5275.30     5241.06    126.85 o 
   4   4   6      945.91      925.04     52.83 o 
   5   4   6      207.70      195.36     24.28 o 
   6   4   6      151.47      140.61     27.62 o 
   7   4   6       42.75       13.09     16.87 o 
   8   4   6       11.93       38.98     18.70 o 
   9   4   6      828.08      865.40     69.83 o 
  10   4   6       57.06       24.33     33.78 o 
  11   4   6     1332.44     1206.38    176.18 o 
 -13   5   6      747.42      893.23     95.99 o 
 -12   5   6      120.07       93.15     39.10 o 
 -11   5   6     1012.68      870.64    131.22 o 
 -10   5   6      629.40      552.00     57.53 o 
  -9   5   6      274.51      227.45     35.29 o 
  -8   5   6      441.18      371.38     32.16 o 
  -7   5   6      934.81      752.52     54.12 o 
  -6   5   6     1552.02     1620.63     79.24 o 
  -5   5   6     1772.99     1708.16     79.87 o 
  -4   5   6      264.02      257.61     19.20 o 
  -3   5   6     4404.70     4548.07     82.48 o 
  -2   5   6      637.47      621.46     47.35 o 
  -1   5   6     3316.35     3449.91     73.37 o 
   0   5   6     2838.46     2870.65     67.61 o 
   1   5   6      140.93      148.63     16.24 o 
   2   5   6     7034.33     7373.29    154.49 o 
   3   5   6      139.84      118.71     20.32 o 
   4   5   6     1181.06     1183.80     69.82 o 
   5   5   6      512.43      478.09     44.07 o 
   6   5   6       53.28       66.94     17.41 o 
   7   5   6     1800.83     1888.76    104.94 o 
   8   5   6      521.94      477.99     53.91 o 
   9   5   6      349.44      364.38     83.58 o 
  10   5   6     1311.68     1495.94    135.30 o 
 -12   6   6     1454.10     1168.13    179.84 o 
 -11   6   6      130.87      233.55     71.20 o 
 -10   6   6     1992.42     2006.88    109.79 o 
  -9   6   6     1002.61      881.24     65.33 o 
  -8   6   6       10.25        4.39     17.06 o 
  -7   6   6      483.84      368.37    138.13 o 
  -6   6   6     1313.72     1260.28     89.32 o 
  -5   6   6      602.28      514.36    105.18 o 
  -4   6   6     4122.19     4194.78    143.20 o 
  -3   6   6       31.67       45.36      9.46 o 
  -2   6   6     7999.22     8327.25    131.16 o 
  -1   6   6     1841.99     1917.59     57.47 o 
   0   6   6     2636.15     2823.27     72.29 o 
   1   6   6     1731.10     1740.69     56.81 o 
   2   6   6      568.85      607.59     38.51 o 
   3   6   6      224.56      222.31     60.42 o 
   4   6   6     2237.45     2170.51    199.98 o 
   5   6   6      852.39      787.60     59.03 o 
   6   6   6     3906.57     3849.29    152.87 o 
   7   6   6       30.49       14.43     19.87 o 
   8   6   6     1865.07     1854.14    111.94 o 
   9   6   6       41.53       14.67     35.91 o 
  10   6   6      150.45       83.00     59.81 o 
 -11   7   6      189.56      284.00    110.67 o 
 -10   7   6     1945.43     2271.60    157.65 o 
  -9   7   6      209.65      169.76     45.22 o 
  -8   7   6     3670.23     4317.74    292.14 o 
  -7   7   6      286.81      287.66     72.42 o 
  -6   7   6     2177.55     2290.25    132.38 o 
  -5   7   6       35.13       20.05     20.42 o 
  -4   7   6      304.18      279.42     30.56 o 
  -3   7   6      595.81      526.23     46.67 o 
  -2   7   6       36.52       21.78     17.27 o 
  -1   7   6       58.29       45.38     14.35 o 
   0   7   6     4977.99     5295.64    132.93 o 
   1   7   6      388.59      407.13     30.95 o 
   2   7   6     3138.13     3244.75    105.73 o 
   3   7   6      671.59      566.67     56.89 o 
   4   7   6     2732.78     2669.99    144.75 o 
   5   7   6      129.01      106.11     24.44 o 
   6   7   6       34.96       39.66     40.28 o 
   7   7   6      407.56      358.12     55.64 o 
   8   7   6      196.50      185.30     55.74 o 
 -10   8   6       13.97       82.60     72.83 o 
  -9   8   6      527.57      639.41     88.21 o 
  -8   8   6        0.74       24.41     51.27 o 
  -7   8   6      334.80      238.43     83.00 o 
  -6   8   6     1251.10     1298.33    160.31 o 
  -5   8   6      762.67      648.67     91.14 o 
  -4   8   6     2164.90     2131.00    120.64 o 
  -3   8   6       47.80       48.82     22.73 o 
  -2   8   6     2058.06     2035.82    144.24 o 
  -1   8   6      895.64      813.13    101.31 o 
   0   8   6      312.99      313.75     28.53 o 
   1   8   6     1283.71     1277.46     63.92 o 
   2   8   6       25.13       24.43     15.97 o 
   3   8   6      640.64      717.81     56.75 o 
   4   8   6      895.78      884.59     60.38 o 
   5   8   6      729.82      743.09     74.35 o 
   6   8   6      548.17      574.54     67.36 o 
   7   8   6      169.33      180.53     48.31 o 
   8   8   6      815.76      750.28    112.70 o 
  -8   9   6      489.84      668.90    135.49 o 
  -7   9   6       16.71      -20.86     27.84 o 
  -6   9   6      593.53      569.67    113.72 o 
  -5   9   6     1077.62     1082.64     92.73 o 
  -4   9   6       76.45       -1.80     31.96 o 
  -3   9   6     2102.68     2044.25    129.49 o 
  -2   9   6      105.60      127.03     39.36 o 
  -1   9   6     1126.82     1115.07     93.63 o 
   0   9   6      290.13      165.94     68.35 o 
   1   9   6      779.67      698.52     69.61 o 
   2   9   6      561.13      509.83     48.79 o 
   3   9   6      191.66      158.54     36.81 o 
   4   9   6        9.27       -4.77     57.98 o 
   5   9   6     1274.73     1375.29    141.19 o 
   6   9   6        8.60        0.00     52.89 o 
  -5  10   6     1368.30     1365.92    172.31 o 
  -4  10   6        0.78       -1.37     61.23 o 
  -3  10   6        5.97       39.83     34.02 o 
  -2  10   6        0.31      -28.25     28.25 o 
  -1  10   6      907.82      815.74     83.55 o 
   0  10   6       41.16       31.83     34.34 o 
   1  10   6     4361.17     4246.75    282.37 o 
   2  10   6       71.58       53.79     49.23 o 
   3  10   6     3800.40     3884.83    291.32 o 
 -13   0   7     1478.93     1402.26     79.07 o 
 -11   0   7    10621.22    10425.71    376.21 o 
  -9   0   7     3346.88     3323.78     89.31 o 
  -7   0   7      746.86      787.21     35.35 o 
  -5   0   7      391.39      450.52     23.64 o 
  -3   0   7     6770.78     6917.59     92.28 o 
  -1   0   7    18828.51    19663.16    702.87 o 
   1   0   7     4116.15     4054.96    130.44 o 
   3   0   7     3331.40     3746.50    146.15 o 
   5   0   7        8.01       11.80     17.55 o 
   7   0   7     2823.57     2981.11    157.33 o 
   9   0   7     1173.55     1469.63    171.70 o 
  11   0   7     2111.99     2155.21    240.46 o 
 -15   1   7     1318.90     1459.86    156.24 o 
 -14   1   7       34.02       37.39     23.16 o 
 -13   1   7      975.94     1076.36     57.64 o 
 -12   1   7      163.52      109.23     15.92 o 
 -11   1   7        7.52       18.76     32.65 o 
 -10   1   7     1808.17     1793.05     55.05 o 
  -9   1   7     1475.11     1536.51     46.93 o 
  -8   1   7      370.20      333.26     23.62 o 
  -7   1   7     5630.04     5758.10     75.65 o 
  -6   1   7      165.63      155.19     12.29 o 
  -5   1   7     9892.62    10239.48     87.30 o 
  -4   1   7       11.76        2.97      6.93 o 
  -3   1   7     9566.75     9893.37    123.71 o 
  -2   1   7     7479.08     7657.39    123.44 o 
  -1   1   7     2550.44     2628.44     58.84 o 
   0   1   7     1747.26     1782.54     54.47 o 
   1   1   7     3676.50     3972.83    104.65 o 
   2   1   7     2834.65     2930.55     84.33 o 
   3   1   7     9249.10     9404.98    175.66 o 
   4   1   7      495.16      531.36     40.89 o 
   5   1   7     3697.80     3775.65    115.11 o 
   6   1   7      850.71      796.74     50.76 o 
   7   1   7      608.62      623.97     57.97 o 
   8   1   7      655.00      595.26     56.98 o 
   9   1   7       20.24       -4.50     23.70 o 
  10   1   7       15.53       23.00     31.77 o 
  11   1   7       56.22       43.32     67.74 o 
 -14   2   7     1645.35     1843.84    105.70 o 
 -13   2   7     1040.30     1125.43     62.69 o 
 -12   2   7      626.47      611.23     41.14 o 
 -11   2   7     1055.93     1091.54     54.82 o 
 -10   2   7      126.89       99.44     15.80 o 
  -9   2   7     1837.51     1724.27     51.19 o 
  -8   2   7     1589.20     1587.40     45.57 o 
  -7   2   7      881.09      850.25     28.88 o 
  -6   2   7     5052.41     4943.17     68.44 o 
  -5   2   7     1335.91     1356.34     48.92 o 
  -4   2   7    11505.27    12022.96    283.93 o 
  -3   2   7       26.28       15.18      7.70 o 
  -2   2   7     1905.94     1946.10     65.67 o 
  -1   2   7     3294.36     3241.18     48.36 o 
   0   2   7       71.24      110.45     12.00 o 
   1   2   7    11179.18    11831.35    180.63 o 
   2   2   7     4106.89     4177.79    103.59 o 
   3   2   7      931.51      932.69     51.36 o 
   4   2   7     4317.29     4282.94    119.97 o 
   5   2   7      593.14      606.90     43.97 o 
   6   2   7     5099.90     5140.88    146.53 o 
   7   2   7       93.20       71.66     17.15 o 
   8   2   7      499.61      592.02     68.67 o 
   9   2   7     2195.14     2328.21    156.20 o 
  10   2   7       84.64        6.10     30.21 o 
  11   2   7      406.09      350.72     74.19 o 
 -14   3   7      277.16      295.67     58.90 o 
 -13   3   7       51.64       33.22     22.00 o 
 -12   3   7     1528.89     1454.55     70.57 o 
 -11   3   7        2.79       20.69     13.57 o 
 -10   3   7     3560.91     3522.24    107.12 o 
  -9   3   7      534.41      490.05     31.65 o 
  -8   3   7     6672.44     6739.17    130.70 o 
  -7   3   7       42.76       31.90     16.50 o 
  -6   3   7     1205.04     1236.73     47.42 o 
  -5   3   7        1.02        7.23     13.74 o 
  -4   3   7     5539.00     5777.64    115.60 o 
  -3   3   7     6356.09     6853.80    126.63 o 
  -2   3   7     7526.42     7719.53     94.74 o 
  -1   3   7      351.91      405.59     16.21 o 
   0   3   7    20892.55    21168.32    213.98 o 
   1   3   7      182.05      262.03     27.23 o 
   2   3   7     5805.23     5978.51    129.14 o 
   3   3   7     3657.74     3733.27    105.43 o 
   4   3   7      396.27      406.58     37.70 o 
   5   3   7      843.87      862.57     53.35 o 
   6   3   7      780.44      729.99     49.71 o 
   7   3   7       86.29       70.45     23.39 o 
   8   3   7     3350.64     3426.05    151.19 o 
   9   3   7      149.09       91.21     28.71 o 
  10   3   7     2747.05     3277.49    199.63 o 
  11   3   7       55.51      131.83     66.73 o 
 -14   4   7     1117.66     1438.30    158.68 o 
 -13   4   7       23.36        7.17     22.66 o 
 -12   4   7      780.60      747.41     59.50 o 
 -11   4   7       61.98       70.41     27.90 o 
 -10   4   7        0.00      -12.34     13.40 o 
  -9   4   7     2477.78     2395.21     77.31 o 
  -8   4   7     3000.16     2941.26     82.12 o 
  -7   4   7     3615.18     3661.22     96.95 o 
  -6   4   7     9419.79     9737.07    165.70 o 
  -5   4   7        0.36        9.97     14.65 o 
  -4   4   7     5290.99     5367.30    139.77 o 
  -3   4   7        2.85       11.74      7.84 o 
  -2   4   7      730.46      735.33     33.82 o 
  -1   4   7     1878.45     2006.06     50.86 o 
   0   4   7      549.39      599.77     33.03 o 
   1   4   7     2630.89     2553.59     70.64 o 
   2   4   7     2879.77     2961.00     90.29 o 
   3   4   7       35.51       31.76     15.33 o 
   4   4   7     4758.04     5083.85    136.14 o 
   5   4   7      211.21      178.01     28.84 o 
   6   4   7     2419.07     2515.42    116.48 o 
   7   4   7       45.48       38.39     22.41 o 
   8   4   7      291.67      269.27     44.28 o 
   9   4   7     1118.62     1029.34     83.97 o 
  10   4   7        7.08       22.24     38.63 o 
 -13   5   7     1345.69     1540.60    116.29 o 
 -12   5   7      844.94      720.63     78.03 o 
 -11   5   7        1.61       -5.22     27.73 o 
 -10   5   7     2661.67     2694.50    163.56 o 
  -9   5   7      394.87      364.26     36.95 o 
  -8   5   7      970.37      903.50     60.47 o 
  -7   5   7     4484.90     4788.70    150.31 o 
  -6   5   7       83.79       70.00     17.91 o 
  -5   5   7     2163.92     2113.11     90.96 o 
  -4   5   7     1767.81     1802.27     79.05 o 
  -3   5   7     3314.25     3257.47     84.98 o 
  -2   5   7     4949.90     4881.68     88.19 o 
  -1   5   7      505.65      529.50     27.14 o 
   0   5   7     1145.00     1091.64     46.19 o 
   1   5   7       47.79       63.54     24.38 o 
   2   5   7      405.24      411.46     32.52 o 
   3   5   7     1282.38     1278.66     71.60 o 
   4   5   7      150.77      114.66     24.35 o 
   5   5   7      675.43      669.25     94.64 o 
   6   5   7      651.24      591.11     90.03 o 
   7   5   7     1358.67     1444.39     93.98 o 
   8   5   7      596.43      538.91     59.61 o 
   9   5   7       49.96       14.33     35.46 o 
  10   5   7      576.98      487.84    121.25 o 
 -12   6   7       40.16       21.87     37.40 o 
 -11   6   7     1969.65     2019.82    136.11 o 
 -10   6   7        3.05      -10.93     23.40 o 
  -9   6   7     2267.51     2310.66    113.46 o 
  -8   6   7      490.12      448.81     53.54 o 
  -7   6   7     1802.08     1661.90    108.37 o 
  -6   6   7      941.82      845.27    105.99 o 
  -5   6   7       37.30       82.57     23.48 o 
  -4   6   7     1290.02     1355.82     77.75 o 
  -3   6   7     2540.67     2504.83     92.01 o 
  -2   6   7       11.74        7.64     12.59 o 
  -1   6   7     7538.29     8060.14    141.79 o 
   0   6   7      623.73      616.65     32.24 o 
   1   6   7     2651.19     2853.72     84.66 o 
   2   6   7      573.43      535.90     40.45 o 
   3   6   7     1223.82     1254.37     89.62 o 
   4   6   7      110.94      134.94     29.69 o 
   5   6   7      606.75      449.91     76.29 o 
   6   6   7      243.92      256.08     42.98 o 
   7   6   7     1499.78     1330.40    112.57 o 
   8   6   7       11.38      -29.31     29.31 o 
 -11   7   7      588.76      573.29    134.68 o 
 -10   7   7       12.37       31.27     39.18 o 
  -9   7   7      386.74      387.19     61.82 o 
  -8   7   7       82.63       11.22     25.12 o 
  -7   7   7     2210.78     2071.38    217.07 o 
  -6   7   7       32.03       17.00     23.73 o 
  -5   7   7     3611.52     3671.94    170.92 o 
  -4   7   7        0.33        7.07     16.27 o 
  -3   7   7     1563.53     1847.02    152.06 o 
  -2   7   7       10.83       -6.40     14.58 o 
  -1   7   7      504.86      354.96     49.17 o 
   0   7   7       34.33       34.48     15.81 o 
   1   7   7      859.70      779.37     70.37 o 
   2   7   7       58.80      124.03     29.04 o 
   3   7   7     2949.22     3004.82    153.66 o 
   4   7   7      274.05      214.04     63.88 o 
   5   7   7     3517.03     3465.96    179.19 o 
   6   7   7       25.17       11.59     25.45 o 
   7   7   7     1383.97     1275.94    114.07 o 
   8   7   7        7.26       -0.41     55.33 o 
 -10   8   7        3.81       31.33     64.29 o 
  -9   8   7      801.84      809.02    103.30 o 
  -8   8   7      195.38      354.79     87.48 o 
  -7   8   7      260.73      341.37     87.48 o 
  -6   8   7      211.60      250.84     82.80 o 
  -5   8   7       66.39       80.21     28.81 o 
  -4   8   7     1141.88     1211.14     90.07 o 
  -3   8   7     1151.77     1071.61     83.54 o 
  -2   8   7      185.93      181.27     40.18 o 
  -1   8   7     3058.23     2962.73    156.04 o 
   0   8   7        0.25       10.62     24.41 o 
   1   8   7     2108.79     2217.64    133.18 o 
   2   8   7      387.84      330.00     52.89 o 
   3   8   7       51.13       18.68     26.45 o 
   4   8   7      578.89      567.35     70.98 o 
   5   8   7       58.01       30.54     30.52 o 
   6   8   7     1197.51     1099.91    109.41 o 
   7   8   7      852.56      870.71    136.30 o 
  -8   9   7     1259.84     1132.33    161.12 o 
  -7   9   7      149.24      144.15     47.81 o 
  -6   9   7      181.03      200.62     46.34 o 
  -5   9   7      249.00      222.75     52.49 o 
  -4   9   7      102.94       43.64     32.31 o 
  -3   9   7       43.73      -22.62     32.55 o 
  -2   9   7      845.18      774.05    158.88 o 
  -1   9   7       16.44       61.64     31.66 o 
   0   9   7     2137.91     2310.47    171.50 o 
   1   9   7       70.50       82.91     36.76 o 
   2   9   7     1252.74     1331.87    123.89 o 
   3   9   7      240.78      202.33     47.25 o 
   4   9   7       55.81      -31.02     54.52 o 
   5   9   7      362.53      362.93     92.36 o 
  -5  10   7        4.19        7.36     58.79 o 
  -4  10   7     1636.67     1894.22    132.20 o 
  -3  10   7       20.03       33.67     35.91 o 
  -2  10   7      318.77      329.02     60.94 o 
  -1  10   7        9.49      -26.92     29.49 o 
   0  10   7        7.13       22.96     34.58 o 
   1  10   7        0.12      -41.25     58.79 o 
 -14   0   8      757.65      897.00     78.85 o 
 -12   0   8      490.84      525.59     41.39 o 
 -10   0   8      692.30      743.81     49.79 o 
  -8   0   8     6235.72     6319.36    118.81 o 
  -6   0   8     2180.67     1974.41     52.48 o 
  -4   0   8     1972.55     1834.83     42.84 o 
  -2   0   8     4771.03     5078.55    120.98 o 
   0   0   8     3945.44     4068.81    125.98 o 
   2   0   8    17317.50    18230.28    368.05 o 
   4   0   8     4951.95     5577.79    205.27 o 
   6   0   8     4247.94     4518.04    194.77 o 
   8   0   8      206.36      307.60     76.09 o 
  10   0   8     2147.27     2201.59    229.07 o 
 -15   1   8       66.58       23.60     48.42 o 
 -14   1   8      895.28      871.86     67.06 o 
 -13   1   8       68.20        5.28     17.70 o 
 -12   1   8     2032.57     2171.94     67.90 o 
 -11   1   8       22.15       27.71     10.81 o 
 -10   1   8     1532.11     1480.91     52.52 o 
  -9   1   8      206.78      166.37     14.59 o 
  -8   1   8        5.08       10.44      5.97 o 
  -7   1   8     3929.47     4020.90     59.20 o 
  -6   1   8     1889.96     1957.29     36.15 o 
  -5   1   8      610.57      578.16     20.87 o 
  -4   1   8     8064.17     8226.75    142.56 o 
  -3   1   8      469.28      511.12     25.69 o 
  -2   1   8    10713.80    10942.18    141.01 o 
  -1   1   8        2.41        9.13      8.28 o 
   0   1   8     2050.51     1923.92     60.11 o 
   1   1   8     1739.85     1685.31     62.36 o 
   2   1   8        0.30       -0.34      9.01 o 
   3   1   8     3781.08     4001.06    117.04 o 
   4   1   8     2307.48     2387.57     87.80 o 
   5   1   8      244.81      225.11     27.78 o 
   6   1   8     3255.43     3316.76    115.44 o 
   7   1   8       20.05       27.15     16.49 o 
   8   1   8     2705.59     2736.48    130.93 o 
   9   1   8      230.17      236.47     52.78 o 
  10   1   8      492.77      481.33     76.47 o 
 -14   2   8      190.63      191.06     31.28 o 
 -13   2   8     1214.48     1199.63     59.05 o 
 -12   2   8       45.36       42.11     33.47 o 
 -11   2   8     3055.78     3100.62     99.92 o 
 -10   2   8     1654.53     1607.02     56.23 o 
  -9   2   8      660.04      635.48     31.25 o 
  -8   2   8     2659.83     2609.51     64.79 o 
  -7   2   8      309.86      282.36     19.55 o 
  -6   2   8     2156.80     2161.50     69.24 o 
  -5   2   8     7744.41     8073.13    156.92 o 
  -4   2   8        2.90       -6.31      7.93 o 
  -3   2   8    12436.83    13107.23    211.34 o 
  -2   2   8      881.35      881.46     35.28 o 
  -1   2   8     5517.38     5479.94     76.52 o 
   0   2   8     4866.81     5075.32     92.16 o 
   1   2   8        8.98        5.62     10.22 o 
   2   2   8     1030.90     1080.25     53.32 o 
   3   2   8      550.82      595.19     42.31 o 
   4   2   8     1849.21     1859.70    103.15 o 
   5   2   8     6154.58     6300.23    176.06 o 
   6   2   8      161.71      139.49     25.52 o 
   7   2   8     3229.72     3304.49    121.99 o 
   8   2   8        5.26       -5.92     19.81 o 
   9   2   8     1332.76     1480.36    126.18 o 
  10   2   8      572.33      674.52     89.62 o 
 -14   3   8        0.89       21.13     33.05 o 
 -13   3   8      194.44      156.54     28.73 o 
 -12   3   8      137.99      116.80     18.88 o 
 -11   3   8      347.51      311.04     41.99 o 
 -10   3   8       68.88       54.83     13.98 o 
  -9   3   8     5316.74     5392.95    127.49 o 
  -8   3   8      486.13      477.79     29.39 o 
  -7   3   8     5697.44     5814.15    116.96 o 
  -6   3   8      421.72      341.00     32.14 o 
  -5   3   8     6487.70     6572.74    188.16 o 
  -4   3   8     1060.46     1178.23     97.24 o 
  -3   3   8       55.66       79.90     16.45 o 
  -2   3   8      852.38      834.00     29.74 o 
  -1   3   8     3504.53     3610.25     67.89 o 
   0   3   8      332.86      332.79     28.34 o 
   1   3   8     7341.86     7296.62    126.02 o 
   2   3   8      107.91      115.11     18.55 o 
   3   3   8     3989.28     3756.01    109.17 o 
   4   3   8       58.42       35.85     15.34 o 
   5   3   8     2709.65     2606.45    106.36 o 
   6   3   8      307.23      254.07     31.02 o 
   7   3   8       85.54       68.49     22.68 o 
   8   3   8      354.85      259.67     42.66 o 
   9   3   8      982.95      938.32     94.96 o 
  10   3   8       13.16       32.40     36.05 o 
 -13   4   8     1149.73     1183.98     70.91 o 
 -12   4   8       15.83       20.96     30.60 o 
 -11   4   8     2021.36     2127.09     87.03 o 
 -10   4   8      133.04      130.44     30.83 o 
  -9   4   8     1018.56     1036.44     47.29 o 
  -8   4   8       22.80       15.49     11.24 o 
  -7   4   8      182.53      135.60     18.13 o 
  -6   4   8       61.68       54.08     14.98 o 
  -5   4   8     5744.41     5872.54    154.68 o 
  -4   4   8      617.41      651.93    139.15 o 
  -3   4   8     3776.60     3867.13     95.64 o 
  -2   4   8        0.04        2.84      8.59 o 
  -1   4   8     5993.71     6292.28    125.87 o 
   0   4   8     1996.13     2077.39     81.34 o 
   1   4   8     1946.53     2000.77     83.04 o 
   2   4   8     3227.97     3307.05    115.31 o 
   3   4   8      968.70      983.82     61.06 o 
   4   4   8      958.07      873.03     52.73 o 
   5   4   8     2424.56     2438.77     96.41 o 
   6   4   8        0.42       11.50     16.45 o 
   7   4   8     3083.93     3119.64    142.22 o 
   8   4   8      344.12      275.16     46.29 o 
   9   4   8     1396.64     1387.16    109.26 o 
  10   4   8      187.04      120.84     78.93 o 
 -13   5   8       51.31       36.16     34.45 o 
 -12   5   8     1432.13     1376.26     74.53 o 
 -11   5   8       70.40      105.96     27.31 o 
 -10   5   8       79.46       94.38     21.06 o 
  -9   5   8     1400.60     1324.35     81.10 o 
  -8   5   8      480.41      502.03     44.35 o 
  -7   5   8     3361.42     3507.97    126.89 o 
  -6   5   8      440.49      392.91     36.72 o 
  -5   5   8     1464.93     1514.30     76.37 o 
  -4   5   8     1349.80     1348.46     88.13 o 
  -3   5   8        2.75        4.80     10.41 o 
  -2   5   8     4137.59     4195.14    115.55 o 
  -1   5   8      706.13      669.92     46.46 o 
   0   5   8     2396.88     2318.85     90.78 o 
   1   5   8     4060.82     4118.06    112.42 o 
   2   5   8        0.90       -3.60     15.26 o 
   3   5   8     3904.71     3958.82    136.66 o 
   4   5   8      769.88      756.63     72.83 o 
   5   5   8      880.93      782.96    102.13 o 
   6   5   8     1018.27      899.80     86.71 o 
   7   5   8       16.17       35.70     55.95 o 
   8   5   8     1277.41     1420.51    119.15 o 
   9   5   8      222.21      200.59     83.41 o 
 -12   6   8        9.39       -6.89     28.84 o 
 -11   6   8       94.13       64.67     27.53 o 
 -10   6   8      400.73      380.52     43.82 o 
  -9   6   8       40.54        6.53     19.82 o 
  -8   6   8     1669.73     1709.94    116.16 o 
  -7   6   8      159.39       83.01     24.30 o 
  -6   6   8     4028.15     4038.18    210.15 o 
  -5   6   8       83.18       -1.52     72.02 o 
  -4   6   8     2756.67     2829.38     97.66 o 
  -3   6   8     1284.79     1367.16     65.96 o 
  -2   6   8       26.63       20.14     22.39 o 
  -1   6   8      941.76     1037.27     58.68 o 
   0   6   8     3166.81     3417.66    152.61 o 
   1   6   8      242.35      211.70     26.48 o 
   2   6   8     7609.93     7503.45    243.94 o 
   3   6   8      334.62      306.06     53.71 o 
   4   6   8     3167.97     3280.29    163.22 o 
   5   6   8      488.36      428.92     54.40 o 
   6   6   8      105.70       75.37     95.82 o 
   7   6   8      320.12      274.58     51.13 o 
   8   6   8      215.03      196.82     69.37 o 
 -11   7   8        4.44      -80.97     80.97 o 
 -10   7   8     1724.89     1958.37    220.73 o 
  -9   7   8       28.51       20.63     24.99 o 
  -8   7   8        6.48       28.68     28.54 o 
  -7   7   8        0.23       -7.74     29.50 o 
  -6   7   8      288.09      337.52     43.33 o 
  -5   7   8       67.33       63.32     19.50 o 
  -4   7   8     2776.68     2960.60    109.57 o 
  -3   7   8        7.47        7.45     14.00 o 
  -2   7   8     5961.52     6430.64    173.51 o 
  -1   7   8      457.35      440.12     51.60 o 
   0   7   8     1761.91     1677.76    104.30 o 
   1   7   8       65.53       13.22     20.23 o 
   2   7   8       90.63       74.62     28.48 o 
   3   7   8        1.03      -26.45     26.45 o 
   4   7   8     1382.09     1223.35    100.21 o 
   5   7   8      224.76      162.10     72.02 o 
   6   7   8     1662.84     1412.43    117.30 o 
   7   7   8       29.89       31.84     35.51 o 
 -10   8   8      753.01      736.03    134.27 o 
  -9   8   8       79.96       15.14     48.21 o 
  -8   8   8     1927.61     2361.90    220.93 o 
  -7   8   8       10.58      -37.84     37.84 o 
  -6   8   8     1054.52      951.72     79.62 o 
  -5   8   8      476.34      419.05     59.61 o 
  -4   8   8     1435.05     1436.08     96.39 o 
  -3   8   8     1130.59     1039.33    197.13 o 
  -2   8   8      135.95       44.86     25.11 o 
  -1   8   8      359.96      369.07     55.04 o 
   0   8   8      918.09      885.19     81.04 o 
   1   8   8        1.70       16.99     27.46 o 
   2   8   8     1414.53     1428.59    108.80 o 
   3   8   8      195.65      170.97     39.35 o 
   4   8   8       80.52       88.06     33.15 o 
   5   8   8      441.52      330.27    147.90 o 
   6   8   8       84.29       35.40     48.82 o 
  -8   9   8       41.75       67.13     57.78 o 
  -7   9   8     1877.19     2334.07    140.23 o 
  -6   9   8       44.74       32.29     30.01 o 
  -5   9   8      477.37      468.72     62.01 o 
  -4   9   8      287.43      234.96     47.70 o 
  -3   9   8       65.03       49.13     32.64 o 
  -2   9   8      321.67      350.46    104.16 o 
  -1   9   8      324.28      245.18     52.25 o 
   0   9   8      349.69      446.82     63.04 o 
   1   9   8     1180.00     1129.32    108.03 o 
   2   9   8        2.87       15.67     36.21 o 
   3   9   8     1629.65     1819.29    138.21 o 
  -3  10   8      800.92      932.09     93.84 o 
  -2  10   8      233.29      219.30     55.54 o 
  -1  10   8     1715.56     1698.72    128.52 o 
 -13   0   9     2223.23     2248.08    158.88 o 
 -11   0   9      539.33      443.34     79.75 o 
  -9   0   9      118.92      158.53     19.85 o 
  -7   0   9     4141.29     4147.18    102.83 o 
  -5   0   9     6531.27     6873.15    326.11 o 
  -3   0   9    15168.42    16114.98    256.81 o 
  -1   0   9        1.31       27.51     18.56 o 
   1   0   9     1471.76     1574.04     86.88 o 
   3   0   9     3374.41     3746.80    277.28 o 
   5   0   9     3893.71     4092.29    179.22 o 
   7   0   9     1529.73     1602.50    117.07 o 
   9   0   9       10.75       69.98     47.20 o 
 -15   1   9      415.97      327.94     59.81 o 
 -14   1   9      111.97       85.91     28.07 o 
 -13   1   9      385.06      380.90     33.78 o 
 -12   1   9     1786.90     1802.00     60.17 o 
 -11   1   9     3010.36     2999.57     76.15 o 
 -10   1   9      251.41      219.74     17.37 o 
  -9   1   9     5819.47     5846.25     98.77 o 
  -8   1   9      288.92      291.53     17.23 o 
  -7   1   9     2599.33     2570.72     47.92 o 
  -6   1   9      886.36      929.64     27.27 o 
  -5   1   9       23.80       22.01      7.84 o 
  -4   1   9     1407.79     1484.90     42.32 o 
  -3   1   9     3335.01     3486.26     60.75 o 
  -2   1   9     3631.19     3842.20     93.54 o 
  -1   1   9     6049.45     5997.49    107.81 o 
   0   1   9        9.30       13.32      9.18 o 
   1   1   9     3807.09     3586.31     94.60 o 
   2   1   9      645.14      603.97     40.88 o 
   3   1   9      789.53      813.43     49.21 o 
   4   1   9     2288.46     2311.43     87.62 o 
   5   1   9       15.92       11.16     12.55 o 
   6   1   9     1141.01     1115.26     64.57 o 
   7   1   9     1282.41     1266.00     71.90 o 
   8   1   9       32.64       16.15     18.54 o 
   9   1   9     1857.01     1919.46    145.30 o 
  10   1   9       15.29       15.41     37.68 o 
 -14   2   9        0.87      -13.57     23.58 o 
 -13   2   9      296.39      281.92     30.02 o 
 -12   2   9      596.36      524.97     32.96 o 
 -11   2   9      346.89      344.15     22.48 o 
 -10   2   9     2927.29     2953.86     78.68 o 
  -9   2   9       39.10       24.82     12.90 o 
  -8   2   9     2424.17     2372.73     60.48 o 
  -7   2   9      578.02      541.59     26.92 o 
  -6   2   9     1207.00     1210.79     37.04 o 
  -5   2   9     4896.13     5061.52    120.22 o 
  -4   2   9      352.91      395.65     36.11 o 
  -3   2   9     1103.75     1123.27     53.69 o 
  -2   2   9     2795.89     2872.71     69.62 o 
  -1   2   9     1556.10     1682.05     66.68 o 
   0   2   9     9846.70    10014.90    194.90 o 
   1   2   9      509.73      549.50     42.93 o 
   2   2   9     3303.26     3432.91     99.95 o 
   3   2   9     3772.82     3837.94    112.19 o 
   4   2   9      714.16      636.91     43.22 o 
   5   2   9     1605.97     1586.87     75.75 o 
   6   2   9     1230.72     1221.30    124.50 o 
   7   2   9      641.30      567.40     78.68 o 
   8   2   9     1587.87     1654.65    102.07 o 
   9   2   9       32.38        1.26     29.28 o 
  10   2   9      730.56      796.17     98.10 o 
 -14   3   9     2026.50     2245.62    149.67 o 
 -13   3   9       79.98      125.24     21.81 o 
 -12   3   9     1042.33      993.88     71.21 o 
 -11   3   9      123.74      137.37     19.04 o 
 -10   3   9      119.96       96.00     18.04 o 
  -9   3   9        0.48       18.41     10.27 o 
  -8   3   9       42.70       42.08     10.70 o 
  -7   3   9      262.23      194.48     23.08 o 
  -6   3   9     4092.97     4168.27    121.85 o 
  -5   3   9       50.06       38.52     17.51 o 
  -4   3   9     4102.71     4144.15    144.39 o 
  -3   3   9     1163.03     1213.31     76.96 o 
  -2   3   9     3415.98     3432.11     70.19 o 
  -1   3   9        4.05       11.94     10.67 o 
   0   3   9      594.70      626.32     43.47 o 
   1   3   9      484.10      506.40     53.28 o 
   2   3   9      580.03      529.03     67.63 o 
   3   3   9       51.98       39.87     12.76 o 
   4   3   9     6045.98     6253.23    157.28 o 
   5   3   9        3.95       15.91     12.88 o 
   6   3   9     3201.58     3276.99    120.03 o 
   7   3   9      278.43      281.90     40.44 o 
   8   3   9     1299.10     1412.98     96.50 o 
   9   3   9       72.98       75.87     39.65 o 
  10   3   9       54.56       -0.41     48.42 o 
 -13   4   9       58.44       20.27     25.04 o 
 -12   4   9      759.60      769.31     66.54 o 
 -11   4   9       54.57       38.96     16.98 o 
 -10   4   9     2612.67     2688.94     92.85 o 
  -9   4   9       32.60       34.92     17.75 o 
  -8   4   9     3192.05     3330.48    106.18 o 
  -7   4   9      206.18      187.20     20.17 o 
  -6   4   9      337.85      332.37     30.51 o 
  -5   4   9      486.72      520.87     53.21 o 
  -4   4   9      127.51      111.27     57.78 o 
  -3   4   9        6.13        6.04     10.74 o 
  -2   4   9     3280.72     3515.50     80.22 o 
  -1   4   9       70.19       69.25     20.31 o 
   0   4   9     4968.99     4982.37    135.84 o 
   1   4   9      331.40      321.08     33.67 o 
   2   4   9     7232.68     7183.25    184.39 o 
   3   4   9       47.78       24.80     12.67 o 
   4   4   9      173.31      146.69     29.03 o 
   5   4   9       47.94        7.78     24.64 o 
   6   4   9      429.88      335.39     52.41 o 
   7   4   9      114.40      143.17     35.02 o 
   8   4   9     1586.48     1771.47    215.24 o 
   9   4   9      259.57      282.37     93.99 o 
 -13   5   9      124.12      116.55     61.44 o 
 -12   5   9      735.98      769.51     53.91 o 
 -11   5   9      468.63      469.67     57.69 o 
 -10   5   9       36.69       43.44     17.74 o 
  -9   5   9     2725.34     2838.78    106.53 o 
  -8   5   9     1430.73     1385.91     77.52 o 
  -7   5   9     3079.76     3267.04    123.55 o 
  -6   5   9     2616.25     2546.67    104.26 o 
  -5   5   9     2373.11     2360.40     99.38 o 
  -4   5   9     2128.19     2119.88     72.19 o 
  -3   5   9     2304.04     2378.44     80.49 o 
  -2   5   9     1431.61     1423.49     64.10 o 
  -1   5   9     2240.85     2382.63    105.11 o 
   0   5   9      222.25      216.24     26.73 o 
   1   5   9     3820.30     3671.83    126.45 o 
   2   5   9     2081.47     2199.53     97.42 o 
   3   5   9       60.52       78.12     18.46 o 
   4   5   9     2303.68     2238.71    268.54 o 
   5   5   9       20.41       29.81     24.09 o 
   6   5   9     1143.36     1212.77    104.77 o 
   7   5   9      795.96      808.67     81.43 o 
   8   5   9      121.76       91.81     54.93 o 
   9   5   9      594.47      637.98    114.74 o 
 -12   6   9        0.48      -34.72     34.72 o 
 -11   6   9      786.48      817.00     66.12 o 
 -10   6   9       75.84       68.93     42.06 o 
  -9   6   9       99.79      240.46     65.10 o 
  -8   6   9      102.05       26.27     24.97 o 
  -7   6   9     2368.32     2419.21    176.58 o 
  -6   6   9      325.36      321.95     43.54 o 
  -5   6   9     5050.49     5432.87    175.43 o 
  -4   6   9        0.40        9.10     12.42 o 
  -3   6   9     5062.06     5456.03    146.03 o 
  -2   6   9      216.38      200.13     29.39 o 
  -1   6   9      536.91      497.32     42.36 o 
   0   6   9      969.32      898.05     60.54 o 
   1   6   9      858.94      828.94     81.20 o 
   2   6   9       80.37       89.56     28.27 o 
   3   6   9     1551.70     1608.41    109.22 o 
   4   6   9      283.94      177.30     35.79 o 
   5   6   9     2091.15     1925.15    132.50 o 
   6   6   9      176.93      181.06     44.11 o 
   7   6   9     1779.64     1766.10    141.85 o 
   8   6   9      433.05      385.72     93.58 o 
 -11   7   9      552.10      684.36    121.66 o 
 -10   7   9       20.16       -3.90     29.76 o 
  -9   7   9     1616.31     1724.56    193.27 o 
  -8   7   9       75.47       59.45     33.91 o 
  -7   7   9     1160.75     1138.11     93.81 o 
  -6   7   9        5.62        7.61     16.54 o 
  -5   7   9       69.44       43.09     17.95 o 
  -4   7   9        1.77      -18.80     22.46 o 
  -3   7   9      760.26      720.85     52.29 o 
  -2   7   9      203.14      163.75     27.84 o 
  -1   7   9     4812.51     4984.47    155.56 o 
   0   7   9       26.88       34.97     25.02 o 
   1   7   9     3294.33     3642.51    398.33 o 
   2   7   9       47.78       13.96     27.06 o 
   3   7   9     1031.73     1062.01     92.68 o 
   4   7   9        0.44       -4.61     25.23 o 
   5   7   9       11.22       -1.30     26.28 o 
   6   7   9       59.43       99.93     36.17 o 
 -10   8   9     1232.23     1162.44    160.31 o 
  -9   8   9        5.11      -48.82     48.82 o 
  -8   8   9      602.59      584.68    111.48 o 
  -7   8   9      410.49      378.04     53.30 o 
  -6   8   9      154.02      165.80     38.31 o 
  -5   8   9     1650.31     1675.94    104.27 o 
  -4   8   9      152.42       54.16     25.67 o 
  -3   8   9     1439.87     1479.73     99.44 o 
  -2   8   9      606.31      715.53     67.84 o 
  -1   8   9       18.85        3.56     26.85 o 
   0   8   9      874.08      932.30     83.98 o 
   1   8   9        8.04        5.01     26.03 o 
   2   8   9      262.57      249.55     51.47 o 
   3   8   9      721.94      731.71     82.70 o 
   4   8   9      460.69      438.30     68.85 o 
   5   8   9     1548.08     1340.24    167.23 o 
  -7   9   9      165.90      184.10     54.93 o 
  -6   9   9     2396.65     2843.75    213.41 o 
  -5   9   9        2.94        0.43     41.09 o 
  -4   9   9     1395.07     1403.98    105.22 o 
  -3   9   9      249.68      156.52     42.19 o 
  -2   9   9      589.99      509.51     95.01 o 
  -1   9   9      468.47      529.22     67.70 o 
   0   9   9        5.79       -6.68     27.55 o 
   1   9   9      460.55      369.37     65.63 o 
   2   9   9      234.18      232.85     57.18 o 
 -14   0  10      771.50      793.45     78.52 o 
 -12   0  10      968.18     1146.49     81.20 o 
 -10   0  10     1693.05     1832.58    115.08 o 
  -8   0  10      567.66      611.67     35.82 o 
  -6   0  10      571.11      611.81     40.28 o 
  -4   0  10     7594.81     7999.87    162.85 o 
  -2   0  10    10451.25    10394.00    312.48 o 
   0   0  10     4113.94     4036.70    137.20 o 
   2   0  10      137.46      118.37     27.84 o 
   4   0  10      101.29       82.66     26.18 o 
   6   0  10     4472.96     4857.48    211.62 o 
   8   0  10     1463.22     1529.64    120.75 o 
 -14   1  10      495.00      474.25     53.39 o 
 -13   1  10      369.36      341.46     31.49 o 
 -12   1  10      155.88      101.30     17.52 o 
 -11   1  10     1458.43     1435.95     53.92 o 
 -10   1  10      411.48      357.86     31.90 o 
  -9   1  10      217.55      214.69     16.55 o 
  -8   1  10     2749.29     2790.69     53.82 o 
  -7   1  10      556.49      569.80     29.84 o 
  -6   1  10     7562.62     7834.93    193.86 o 
  -5   1  10      300.87      335.63     24.54 o 
  -4   1  10     2117.60     2107.82     49.65 o 
  -3   1  10     4092.88     4369.92     86.27 o 
  -2   1  10      262.98      330.48     33.04 o 
  -1   1  10      841.22      872.16     50.19 o 
   0   1  10     4572.53     4769.53    126.27 o 
   1   1  10      325.26      320.12     33.91 o 
   2   1  10     4957.35     5162.98    127.37 o 
   3   1  10       86.60       59.44     15.89 o 
   4   1  10     4131.82     4474.19    129.84 o 
   5   1  10      482.89      504.12     44.93 o 
   6   1  10     1476.99     1516.58     78.59 o 
   7   1  10      868.43      801.97     60.14 o 
   8   1  10        9.90       12.93     22.77 o 
   9   1  10       24.09       35.29     32.67 o 
  10   1  10      936.22     1054.21    148.51 o 
 -14   2  10       75.33       91.71     29.09 o 
 -13   2  10      644.75      628.12     45.55 o 
 -12   2  10       86.42       58.29     14.77 o 
 -11   2  10       78.25       43.64     14.16 o 
 -10   2  10     1838.16     1854.69     60.02 o 
  -9   2  10     2013.28     2036.63     58.80 o 
  -8   2  10     3349.39     3394.34     70.60 o 
  -7   2  10     5226.34     5280.83     85.21 o 
  -6   2  10       28.79       14.62     13.43 o 
  -5   2  10     6444.94     6902.12    175.38 o 
  -4   2  10     2670.77     2824.92    102.42 o 
  -3   2  10     1581.31     1648.37     85.11 o 
  -2   2  10     5920.44     6384.95    136.81 o 
  -1   2  10      627.66      658.48     43.94 o 
   0   2  10     4600.05     4700.26    129.52 o 
   1   2  10     3212.01     3039.78    107.21 o 
   2   2  10       20.63       35.12     12.28 o 
   3   2  10     5335.72     5324.72    161.20 o 
   4   2  10     2167.51     2178.74     87.95 o 
   5   2  10     1217.73     1184.77     65.63 o 
   6   2  10      624.80      501.59     44.44 o 
   7   2  10       45.74       28.29     23.35 o 
   8   2  10     1418.33     1454.35     98.27 o 
   9   2  10      314.92      246.47     63.01 o 
 -14   3  10       82.48       46.79     48.01 o 
 -13   3  10     1975.67     2265.69     85.40 o 
 -12   3  10        2.93       -8.97     14.52 o 
 -11   3  10     2424.13     2557.28     90.20 o 
 -10   3  10      284.75      230.33     22.24 o 
  -9   3  10     1958.13     1936.17     91.61 o 
  -8   3  10      250.13      226.58     19.86 o 
  -7   3  10        8.55        1.42     11.79 o 
  -6   3  10      171.12      115.62     28.88 o 
  -5   3  10     3554.51     3797.08    143.02 o 
  -4   3  10      236.69      176.54     32.28 o 
  -3   3  10     4279.17     4437.83    155.07 o 
  -2   3  10      312.15      294.44     40.79 o 
  -1   3  10     9092.95     9364.01    186.05 o 
   0   3  10       43.73       31.24     11.96 o 
   1   3  10     2585.52     2464.30    101.50 o 
   2   3  10       53.48       42.00     30.61 o 
   3   3  10      198.35      147.93     23.99 o 
   4   3  10      390.32      344.15     36.97 o 
   5   3  10     2200.93     2167.81    108.08 o 
   6   3  10       12.88        2.23     17.25 o 
   7   3  10     2609.10     2885.83    170.61 o 
   8   3  10        0.25      -11.31     27.95 o 
   9   3  10     2591.33     2757.38    261.21 o 
 -13   4  10      466.13      420.80     46.70 o 
 -12   4  10      332.22      309.80     31.51 o 
 -11   4  10      145.89       70.72     16.12 o 
 -10   4  10      152.74      115.43     21.32 o 
  -9   4  10     1448.94     1401.59     80.28 o 
  -8   4  10       92.66      137.86     19.56 o 
  -7   4  10     5111.99     5294.45    152.25 o 
  -6   4  10      843.18      880.66     54.57 o 
  -5   4  10      733.97      826.49     65.70 o 
  -4   4  10       60.83       58.86     39.26 o 
  -3   4  10     1848.50     1911.54     68.75 o 
  -2   4  10        7.00        1.10      9.95 o 
  -1   4  10      114.64      114.01     20.81 o 
   0   4  10     1689.04     1845.99     80.29 o 
   1   4  10     2994.37     3018.28    110.52 o 
   2   4  10      564.72      505.53     43.64 o 
   3   4  10     5134.31     4979.78    300.25 o 
   4   4  10      128.56       79.91     23.55 o 
   5   4  10     1304.65     1192.00     79.54 o 
   6   4  10        0.39       13.28     23.26 o 
   7   4  10      175.00      183.04     51.27 o 
   8   4  10      486.51      487.96     71.18 o 
   9   4  10      327.85      270.57     78.53 o 
 -13   5  10      417.80      345.84     88.70 o 
 -12   5  10       54.16       68.77     36.18 o 
 -11   5  10      904.55      862.45     70.10 o 
 -10   5  10      100.89      112.21     18.18 o 
  -9   5  10       83.28       61.61     22.28 o 
  -8   5  10     2532.17     2520.49    118.27 o 
  -7   5  10       27.39       39.80     15.52 o 
  -6   5  10     2116.97     2069.10    132.28 o 
  -5   5  10       30.80       58.26     19.15 o 
  -4   5  10     1961.37     1877.25    133.86 o 
  -3   5  10      781.68      808.57     60.97 o 
  -2   5  10       20.98        3.56     12.01 o 
  -1   5  10     1147.82     1274.39     65.59 o 
   0   5  10     1469.25     1414.92     73.10 o 
   1   5  10      991.80      937.67     62.24 o 
   2   5  10     4621.73     4923.99    232.37 o 
   3   5  10      199.34      200.23     36.82 o 
   4   5  10     3083.76     3081.03    163.33 o 
   5   5  10      805.29      641.96     72.04 o 
   6   5  10     1004.81      979.10     94.95 o 
   7   5  10      852.13      795.31     90.23 o 
   8   5  10      241.90      132.64     62.66 o 
 -12   6  10     2621.74     2861.54    235.99 o 
 -11   6  10        0.26      -25.65     25.65 o 
 -10   6  10     1685.07     1623.10    116.34 o 
  -9   6  10       16.27      -24.61     24.61 o 
  -8   6  10        3.95        5.97     22.53 o 
  -7   6  10      111.45       86.29     25.93 o 
  -6   6  10      354.52      301.09     74.86 o 
  -5   6  10      304.95      268.50     33.09 o 
  -4   6  10     3772.91     4036.44    118.60 o 
  -3   6  10       26.28        1.88     21.13 o 
  -2   6  10     2901.28     2988.80    106.73 o 
  -1   6  10       27.10       11.77     14.10 o 
   0   6  10      994.59      993.31     65.35 o 
   1   6  10       85.08       47.94     32.24 o 
   2   6  10      495.84      517.82     47.25 o 
   3   6  10      364.28      283.47     49.44 o 
   4   6  10       35.89       27.55     23.63 o 
   5   6  10      247.14      146.05     67.95 o 
   6   6  10     1710.98     1715.62    133.99 o 
   7   6  10       22.03      -17.90     45.98 o 
 -10   7  10      718.26      638.14     60.37 o 
  -9   7  10       26.04       16.62     40.00 o 
  -8   7  10     1534.91     1593.27    116.77 o 
  -7   7  10       44.35       20.24     27.46 o 
  -6   7  10     3031.56     3106.15    112.29 o 
  -5   7  10      457.62      380.08     36.48 o 
  -4   7  10     1231.11     1247.83     67.91 o 
  -3   7  10      654.89      550.75     43.45 o 
  -2   7  10       60.95       35.42     18.01 o 
  -1   7  10       23.10      -10.33     17.39 o 
   0   7  10      690.59      765.93     74.00 o 
   1   7  10       64.79       49.99     26.09 o 
   2   7  10     1986.23     2030.84    133.66 o 
   3   7  10       50.12       40.13     24.80 o 
   4   7  10     1995.59     2248.60    148.59 o 
   5   7  10       33.80       -6.67     32.36 o 
  -9   8  10      709.72      948.02    144.85 o 
  -8   8  10      257.00      230.29     78.12 o 
  -7   8  10     1087.60     1129.58     85.81 o 
  -6   8  10      221.12      229.27     71.41 o 
  -5   8  10     1185.02     1293.63     91.43 o 
  -4   8  10     1235.37     1217.65     90.07 o 
  -3   8  10      144.90      107.71     73.64 o 
  -2   8  10      965.75      859.98     77.91 o 
  -1   8  10      399.83      432.61     60.98 o 
   0   8  10     1078.54      985.30     97.24 o 
   1   8  10      390.65      337.36     56.93 o 
   2   8  10        0.49      -23.49     28.14 o 
   3   8  10     1057.65     1064.30    169.06 o 
   4   8  10       23.18       43.34     37.18 o 
  -7   9  10        0.55      -29.20     29.20 o 
  -6   9  10      237.83      228.79     50.53 o 
  -5   9  10      537.24      509.55     63.38 o 
  -4   9  10       76.44       69.57     34.38 o 
  -3   9  10     1846.15     2028.47    127.48 o 
  -2   9  10       23.45       71.44     34.79 o 
  -1   9  10     2786.24     2989.79    165.51 o 
   0   9  10        1.37       31.05     34.84 o 
   1   9  10     1064.21     1422.27    115.85 o 
 -13   0  11       70.08       70.97     27.46 o 
 -11   0  11      905.91      840.78     53.12 o 
  -9   0  11     3832.73     3830.13    102.51 o 
  -7   0  11     6075.19     6114.74    121.95 o 
  -5   0  11     2385.12     2616.39     84.59 o 
  -3   0  11     1712.19     1767.89     76.29 o 
  -1   0  11      668.33      532.19     67.95 o 
   1   0  11     4959.04     5176.29    173.61 o 
   3   0  11     3476.74     3585.04    157.63 o 
   5   0  11      135.31      146.78     39.17 o 
   7   0  11     1075.91     1145.54    100.54 o 
   9   0  11     2273.99     2786.27    259.59 o 
 -14   1  11      116.96       70.61     31.48 o 
 -13   1  11      579.92      548.34     38.45 o 
 -12   1  11      354.84      268.10     25.39 o 
 -11   1  11     1658.51     1753.41     59.76 o 
 -10   1  11      190.03      210.89     29.31 o 
  -9   1  11      187.50      161.02     17.67 o 
  -8   1  11     1123.19     1120.84     32.56 o 
  -7   1  11      407.39      450.48     19.80 o 
  -6   1  11       32.44       27.46      8.40 o 
  -5   1  11     4070.66     4338.37     77.26 o 
  -4   1  11        0.08        4.64      7.26 o 
  -3   1  11     4336.86     4328.07    102.37 o 
  -2   1  11      747.57      785.10     53.69 o 
  -1   1  11     2436.81     2469.63     86.86 o 
   0   1  11      585.96      587.73     56.53 o 
   1   1  11        0.94        8.20     11.08 o 
   2   1  11     2939.44     3013.85    112.88 o 
   3   1  11     1111.40     1118.31     68.97 o 
   4   1  11       34.48       10.76     11.74 o 
   5   1  11     3789.26     4237.13    135.66 o 
   6   1  11       31.53       19.25     15.48 o 
   7   1  11     1624.74     1699.80     89.08 o 
   8   1  11      108.88      140.88     46.63 o 
   9   1  11      150.32      168.05     66.73 o 
 -14   2  11     1511.27     1419.99    155.43 o 
 -13   2  11       28.98       23.22     20.15 o 
 -12   2  11     1650.04     1745.56     63.82 o 
 -11   2  11      978.08      970.26     44.57 o 
 -10   2  11      647.56      566.14     28.51 o 
  -9   2  11     1897.07     1860.80     50.65 o 
  -8   2  11       27.59       34.22      7.69 o 
  -7   2  11     1074.65     1059.59     40.13 o 
  -6   2  11      804.72      806.12     55.43 o 
  -5   2  11        7.27        2.88     10.02 o 
  -4   2  11     3751.76     3778.49    127.10 o 
  -3   2  11       84.23      111.76     21.00 o 
  -2   2  11     4034.97     4373.86    120.65 o 
  -1   2  11     2540.25     2394.78     87.22 o 
   0   2  11      213.50      203.90     30.35 o 
   1   2  11      994.06     1109.64     65.52 o 
   2   2  11      409.37      327.72     60.28 o 
   3   2  11      862.63      789.64     57.95 o 
   4   2  11     3159.34     3155.06    127.81 o 
   5   2  11       14.11       17.14     16.26 o 
   6   2  11     2588.65     2717.98    129.30 o 
   7   2  11      484.68      532.29     67.39 o 
   8   2  11      707.07      660.53    111.08 o 
 -14   3  11        0.05       17.90     41.50 o 
 -13   3  11      164.97      180.27     30.77 o 
 -12   3  11     1045.17     1102.42     55.35 o 
 -11   3  11       56.21       53.29     15.82 o 
 -10   3  11     2841.65     2892.70     79.98 o 
  -9   3  11      301.16      255.78     19.65 o 
  -8   3  11     1929.04     1954.38     88.96 o 
  -7   3  11        4.11        0.44     11.79 o 
  -6   3  11      505.93      414.20     59.00 o 
  -5   3  11      240.90      211.98     41.91 o 
  -4   3  11        3.40       15.32     20.95 o 
  -3   3  11      141.91       93.35     29.91 o 
  -2   3  11     2957.19     3043.53    125.12 o 
  -1   3  11      405.63      347.13     35.25 o 
   0   3  11     5005.06     5136.05    143.17 o 
   1   3  11       87.58       86.14     20.73 o 
   2   3  11     2402.33     2291.22    101.23 o 
   3   3  11       55.01       28.70     13.94 o 
   4   3  11      613.08      516.00     49.96 o 
   5   3  11      251.17      192.37     31.49 o 
   6   3  11       35.07       50.00     21.74 o 
   7   3  11       93.53      106.07     33.60 o 
   8   3  11     1410.45     1509.65    128.80 o 
 -13   4  11        1.23        2.89     27.63 o 
 -12   4  11     1290.19     1343.26     61.44 o 
 -11   4  11      328.44      265.89     38.14 o 
 -10   4  11      280.11      236.45     25.23 o 
  -9   4  11     1036.44      944.98     51.15 o 
  -8   4  11      183.95      136.76     24.33 o 
  -7   4  11      465.09      395.75     40.54 o 
  -6   4  11     1740.93     1856.10    102.44 o 
  -5   4  11        4.02       25.66     19.12 o 
  -4   4  11     2970.52     2890.11    261.82 o 
  -3   4  11      276.22      250.44     93.99 o 
  -2   4  11     2177.31     2199.71     80.53 o 
  -1   4  11     1534.41     1477.04     70.45 o 
   0   4  11     1434.94     1375.72     71.13 o 
   1   4  11       49.95       59.31     16.00 o 
   2   4  11     1296.31     1352.49     77.75 o 
   3   4  11      119.43       72.22     16.89 o 
   4   4  11     1319.92     1278.64     79.72 o 
   5   4  11       69.29       28.49     23.75 o 
   6   4  11     1661.58     1615.56    125.37 o 
   7   4  11       47.85       64.24     33.80 o 
   8   4  11      875.27      809.68    132.64 o 
 -12   5  11      162.64      158.16     35.09 o 
 -11   5  11      223.89      251.23     31.45 o 
 -10   5  11      631.12      571.36     35.77 o 
  -9   5  11       10.02        1.39     20.42 o 
  -8   5  11     1613.79     1585.12    100.24 o 
  -7   5  11      977.98     1059.94     65.41 o 
  -6   5  11     1525.32     1537.10     80.64 o 
  -5   5  11     5574.62     5502.71    254.91 o 
  -4   5  11      364.03      234.34     40.28 o 
  -3   5  11     1211.96     1230.74     58.74 o 
  -2   5  11       75.90       40.79     25.29 o 
  -1   5  11      367.85      317.72     34.21 o 
   0   5  11     1724.04     1699.42     83.54 o 
   1   5  11      474.71      387.69     39.42 o 
   2   5  11     2863.93     2663.61    114.94 o 
   3   5  11      633.47      742.68     58.34 o 
   4   5  11      602.47      486.26    101.51 o 
   5   5  11     1244.28     1112.72    163.36 o 
   6   5  11        2.46      -19.39     32.55 o 
   7   5  11      473.33      358.99     66.84 o 
 -11   6  11      752.51      719.87     66.96 o 
 -10   6  11        1.83      -36.02     57.98 o 
  -9   6  11     2315.33     2391.91    134.40 o 
  -8   6  11      172.46      225.81     44.35 o 
  -7   6  11     3970.82     4035.89    183.33 o 
  -6   6  11      297.87      289.74     42.70 o 
  -5   6  11      145.13      169.24     25.00 o 
  -4   6  11      715.80      630.41     55.18 o 
  -3   6  11      796.31      775.64     51.08 o 
  -2   6  11      170.76      138.90     26.13 o 
  -1   6  11     3333.05     3474.61    124.28 o 
   0   6  11      334.84      207.25     34.27 o 
   1   6  11     2786.34     2809.40    118.36 o 
   2   6  11       37.15       53.53     25.02 o 
   3   6  11     1423.55     1361.89    108.13 o 
   4   6  11       43.67       30.32     23.63 o 
   5   6  11        0.97       11.37     34.18 o 
   6   6  11        2.12       79.09     39.38 o 
 -10   7  11       16.27       -7.99     29.21 o 
  -9   7  11       66.45       58.40     30.19 o 
  -8   7  11       17.65      -30.46     30.46 o 
  -7   7  11     1280.54     1306.68    143.13 o 
  -6   7  11        0.08       -6.41     19.54 o 
  -5   7  11     3223.24     3283.80    115.30 o 
  -4   7  11      115.33       54.61     18.97 o 
  -3   7  11     3266.23     3420.83    123.21 o 
  -2   7  11       91.46       57.10     19.93 o 
  -1   7  11      645.35      684.98     52.51 o 
   0   7  11      236.76      223.21     45.43 o 
   1   7  11       32.20       10.30     23.67 o 
   2   7  11      194.09      160.38     44.08 o 
   3   7  11      740.86      710.94     81.68 o 
   4   7  11       25.76       30.42     29.53 o 
  -9   8  11      901.32     1026.95    135.90 o 
  -8   8  11      124.05      210.41     45.01 o 
  -7   8  11      514.40      482.23     56.68 o 
  -6   8  11      286.18      355.73     51.56 o 
  -5   8  11      226.79      148.25     35.92 o 
  -4   8  11     1468.83     1436.37     93.32 o 
  -3   8  11      593.00      643.15    113.31 o 
  -2   8  11      817.73      774.47     74.81 o 
  -1   8  11     1103.86     1076.12     93.03 o 
   0   8  11        0.47        0.85     27.46 o 
   1   8  11     1363.81     1224.77    105.83 o 
   2   8  11       58.44       37.20     33.97 o 
   3   8  11      771.97      681.51    131.01 o 
  -6   9  11      446.44      489.63     62.50 o 
  -5   9  11      302.97      232.20     53.96 o 
  -4   9  11       26.77       33.71     31.35 o 
  -3   9  11      140.23      171.45     45.17 o 
  -2   9  11     2038.97     2161.56    138.01 o 
  -1   9  11      134.65      117.01     42.74 o 
 -12   0  12      204.06      178.58     59.81 o 
 -10   0  12     1107.13     1024.97     62.52 o 
  -8   0  12     3848.60     3994.04     99.81 o 
  -6   0  12     3478.21     3739.42    108.63 o 
  -4   0  12     4035.89     4031.79    115.74 o 
  -2   0  12      475.93      451.22     62.25 o 
   0   0  12      900.42      835.31     93.17 o 
   2   0  12     1709.06     1682.42    145.25 o 
   4   0  12     6681.85     6866.40    349.91 o 
   6   0  12     1648.82     1697.36    122.21 o 
   8   0  12       15.37       58.18     65.51 o 
 -13   1  12      670.91      707.19     44.00 o 
 -12   1  12     1110.19     1146.15     51.13 o 
 -11   1  12       35.60       33.77     12.06 o 
 -10   1  12     1147.02     1205.54     45.68 o 
  -9   1  12     1589.66     1576.06     61.69 o 
  -8   1  12     2062.22     2189.17     49.14 o 
  -7   1  12     1792.68     1799.17     41.60 o 
  -6   1  12      353.93      411.01     33.30 o 
  -5   1  12     2265.78     2340.26     55.60 o 
  -4   1  12       61.41       81.24     17.07 o 
  -3   1  12     1408.30     1422.54     78.52 o 
  -2   1  12     4237.98     4285.88    139.85 o 
  -1   1  12      305.54      364.27     41.93 o 
   0   1  12     6379.00     6633.92    203.17 o 
   1   1  12     1474.35     1682.78     99.55 o 
   2   1  12     3616.68     3634.88    137.84 o 
   3   1  12      206.80      172.27     28.70 o 
   4   1  12        6.13      -15.28     15.28 o 
   5   1  12      323.34      262.61     39.44 o 
   6   1  12      694.16      796.40     66.80 o 
   7   1  12       48.91       53.96     23.86 o 
   8   1  12     1335.81     1255.89    285.02 o 
 -13   2  12     1410.23     1443.84     71.89 o 
 -12   2  12        0.65       -9.38     15.83 o 
 -11   2  12     2313.91     2431.38     72.88 o 
 -10   2  12      240.15      181.29     19.09 o 
  -9   2  12     1759.32     1785.04     65.95 o 
  -8   2  12      384.48      380.35     30.60 o 
  -7   2  12      587.64      546.43     28.30 o 
  -6   2  12     1538.50     1737.10    110.67 o 
  -5   2  12      835.03      836.10     57.10 o 
  -4   2  12      137.70      131.44     28.89 o 
  -3   2  12     4324.01     4423.27    110.36 o 
  -2   2  12      655.63      547.99     47.33 o 
  -1   2  12     4501.30     4502.13    153.15 o 
   0   2  12       41.60       72.56     33.15 o 
   1   2  12     1300.21     1423.78     74.52 o 
   2   2  12      894.98      896.93     97.19 o 
   3   2  12       11.32      -11.51     21.22 o 
   4   2  12      618.31      607.14     52.79 o 
   5   2  12      380.78      435.99     44.24 o 
   6   2  12      418.64      391.60     54.33 o 
   7   2  12      847.63      726.73     84.88 o 
   8   2  12      235.55      204.31     56.70 o 
 -13   3  12      347.08      272.96     38.22 o 
 -12   3  12       10.47        9.39     23.90 o 
 -11   3  12        7.62       -8.36     13.89 o 
 -10   3  12       74.26       45.98     13.42 o 
  -9   3  12      761.63      714.92     32.56 o 
  -8   3  12       83.84       16.84     14.02 o 
  -7   3  12     4694.40     4652.27    167.44 o 
  -6   3  12      407.36      415.82     57.78 o 
  -5   3  12     7844.07     8195.25    324.28 o 
  -4   3  12      152.54      134.68     37.43 o 
  -3   3  12     1572.52     1636.36     74.64 o 
  -2   3  12      389.29      355.15     35.12 o 
  -1   3  12       33.01       21.55     11.87 o 
   0   3  12      502.13      576.33     46.25 o 
   1   3  12     1454.92     1396.25     76.51 o 
   2   3  12      130.75      103.85     28.31 o 
   3   3  12     2563.63     2570.91    115.49 o 
   4   3  12      167.91      128.57     27.04 o 
   5   3  12     1337.53     1284.19     84.90 o 
   6   3  12      422.04      394.54     62.56 o 
   7   3  12      550.85      536.57     74.80 o 
   8   3  12        0.13       34.18     42.31 o 
 -13   4  12     1032.57      861.35    118.81 o 
 -12   4  12      117.38      118.61     21.80 o 
 -11   4  12     1643.41     1747.52     75.68 o 
 -10   4  12        4.25        3.88     12.69 o 
  -9   4  12     2375.52     2554.31    130.39 o 
  -8   4  12      375.79      271.17     35.84 o 
  -7   4  12       25.06       20.16     17.61 o 
  -6   4  12     1578.47     1737.76    139.96 o 
  -5   4  12        0.90        7.32     19.12 o 
  -4   4  12       92.05       64.45     21.29 o 
  -3   4  12     3526.33     3689.30    104.77 o 
  -2   4  12        6.88        2.41     12.65 o 
  -1   4  12     3399.11     3580.68    163.46 o 
   0   4  12      282.57      306.51     33.68 o 
   1   4  12     2748.20     2682.27    199.51 o 
   2   4  12     1243.27     1178.49     75.04 o 
   3   4  12        1.18       -6.53     21.01 o 
   4   4  12      966.57      872.96    112.25 o 
   5   4  12       38.86       13.95     25.65 o 
   6   4  12      157.41       99.09     33.51 o 
   7   4  12     1351.14     1292.43    121.35 o 
 -12   5  12     1195.52     1361.46    146.62 o 
 -11   5  12        8.02        7.27     20.59 o 
 -10   5  12     2321.65     2419.23     79.38 o 
  -9   5  12      712.01      595.17     46.65 o 
  -8   5  12      308.83      403.30     42.80 o 
  -7   5  12      830.14      707.67     62.28 o 
  -6   5  12      263.91      225.27     31.04 o 
  -5   5  12     1237.45     1083.19    154.00 o 
  -4   5  12     2135.83     2190.31    255.11 o 
  -3   5  12      689.33      677.31     45.13 o 
  -2   5  12     1343.01     1457.76     72.28 o 
  -1   5  12       52.06       47.87     16.82 o 
   0   5  12      878.59      884.87     60.18 o 
   1   5  12     1114.18     1093.96     93.57 o 
   2   5  12      596.32      536.30     60.91 o 
   3   5  12     1186.16     1082.60     77.57 o 
   4   5  12      180.04      140.16     35.97 o 
   5   5  12     1070.24     1022.57    105.16 o 
   6   5  12      566.74      616.35     88.54 o 
 -11   6  12      153.31       79.62     46.12 o 
 -10   6  12      168.52      181.48     42.17 o 
  -9   6  12        5.08        5.92     26.60 o 
  -8   6  12     2920.58     2962.50    151.04 o 
  -7   6  12      254.25      187.51     37.40 o 
  -6   6  12     5039.02     5223.65    347.47 o 
  -5   6  12      158.53       60.99     42.72 o 
  -4   6  12     1728.45     1759.10     83.48 o 
  -3   6  12       26.34       25.77     16.78 o 
  -2   6  12       50.28       34.98     39.51 o 
  -1   6  12      106.19      113.32     28.27 o 
   0   6  12     1654.19     1693.16     89.39 o 
   1   6  12        0.97        1.20     18.50 o 
   2   6  12     2826.17     2783.23    164.17 o 
   3   6  12      145.17       81.43     32.76 o 
   4   6  12     2913.38     2941.60    174.51 o 
   5   6  12       22.17        6.99     31.74 o 
 -10   7  12     2516.40     2888.40    242.90 o 
  -9   7  12      202.07       99.35     38.98 o 
  -8   7  12      700.34      638.30    101.11 o 
  -7   7  12      178.48      193.68     30.88 o 
  -6   7  12      889.70      902.85     56.61 o 
  -5   7  12      355.08      364.64     38.42 o 
  -4   7  12     1986.96     1985.04     89.10 o 
  -3   7  12      136.56      103.18     24.40 o 
  -2   7  12     2650.25     2808.91    116.03 o 
  -1   7  12        3.71      -20.25     24.38 o 
   0   7  12     1009.82     1075.72     91.35 o 
   1   7  12      271.59      244.67     50.48 o 
   2   7  12      351.50      332.48     61.08 o 
   3   7  12      101.73       70.98     38.91 o 
  -8   8  12      394.16      422.16     50.94 o 
  -7   8  12      179.96      210.40     36.14 o 
  -6   8  12     1364.59     1420.57     78.48 o 
  -5   8  12       70.92       57.12     29.01 o 
  -4   8  12      959.34      939.90     78.13 o 
  -3   8  12     1109.38      967.51     84.15 o 
  -2   8  12       99.78       95.86     33.54 o 
  -1   8  12     1070.80     1037.58     92.14 o 
   0   8  12       24.82       -3.46     29.54 o 
   1   8  12      548.61      616.20     78.77 o 
  -4   9  12      388.37      215.64     76.09 o 
  -3   9  12      349.18      308.82     90.73 o 
 -13   0  13     1723.15     1647.72    105.76 o 
 -11   0  13      893.05      880.45     53.38 o 
  -9   0  13        8.95       19.73     13.95 o 
  -7   0  13     1197.93     1271.72     62.21 o 
  -5   0  13     5150.79     5377.24    138.45 o 
  -3   0  13     3453.82     3686.68    178.21 o 
  -1   0  13      988.36      903.67     94.80 o 
   1   0  13      319.96      268.54     50.05 o 
   3   0  13      188.71      210.76     54.52 o 
   5   0  13     2809.26     2930.30    229.07 o 
   7   0  13     1911.72     2360.27    218.90 o 
 -13   1  13        2.50        0.53     18.84 o 
 -12   1  13      691.93      735.86     41.18 o 
 -11   1  13     1706.89     1897.36     62.49 o 
 -10   1  13      132.98      139.88     23.14 o 
  -9   1  13     3578.03     3545.37     68.69 o 
  -8   1  13      177.72      157.21     14.24 o 
  -7   1  13     2861.81     2933.48     67.04 o 
  -6   1  13      106.44       79.66     13.73 o 
  -5   1  13      369.86      415.60     24.60 o 
  -4   1  13     2465.43     2477.93     63.40 o 
  -3   1  13        7.07       18.91     10.49 o 
  -2   1  13      283.45      248.79     34.43 o 
  -1   1  13     1369.29     1363.58     83.76 o 
   0   1  13      233.76      201.41     54.11 o 
   1   1  13     2264.79     2138.03    116.80 o 
   2   1  13      346.82      300.11     40.67 o 
   3   1  13     3070.16     2890.51    206.28 o 
   4   1  13      193.36      161.91     37.64 o 
   5   1  13      392.67      375.15     51.36 o 
   6   1  13      827.30      816.91     84.11 o 
   7   1  13       77.59       50.49     55.54 o 
 -13   2  13      864.30      864.73     52.76 o 
 -12   2  13      360.82      380.35     32.39 o 
 -11   2  13      987.19      919.33     43.11 o 
 -10   2  13     1722.02     1807.52     57.12 o 
  -9   2  13       83.90       72.37     20.70 o 
  -8   2  13      708.68      777.84     30.77 o 
  -7   2  13     2243.54     2381.63    177.40 o 
  -6   2  13     1116.07     1260.32     73.34 o 
  -5   2  13      811.98      749.28     55.90 o 
  -4   2  13      111.67      122.55     20.64 o 
  -3   2  13     1081.07     1122.91     87.83 o 
  -2   2  13     1495.95     1527.05     85.04 o 
  -1   2  13      908.28      880.13     65.44 o 
   0   2  13     2600.11     2584.55    123.77 o 
   1   2  13      222.76      193.40     32.16 o 
   2   2  13     1615.26     1637.34    241.07 o 
   3   2  13      312.38      287.95     36.77 o 
   4   2  13     1287.00     1278.00     82.21 o 
   5   2  13      188.10      166.48     41.35 o 
   6   2  13        9.79       -6.96     21.85 o 
   7   2  13      987.43      911.66    164.58 o 
 -13   3  13      143.44       78.26     39.40 o 
 -12   3  13     1425.12     1487.65     85.62 o 
 -11   3  13       43.83       42.52     15.93 o 
 -10   3  13     1511.31     1502.08     51.80 o 
  -9   3  13      331.02      280.91     24.83 o 
  -8   3  13       37.48       27.52     13.49 o 
  -7   3  13       34.87       18.50     16.89 o 
  -6   3  13     2701.43     2643.05    177.40 o 
  -5   3  13       44.82       19.12     18.72 o 
  -4   3  13     5485.29     5468.79    263.25 o 
  -3   3  13       64.33       49.52     16.08 o 
  -2   3  13     5395.93     5419.11    387.34 o 
  -1   3  13       45.70       48.90     16.30 o 
   0   3  13      805.95      886.46     78.00 o 
   1   3  13       17.74       31.66     15.49 o 
   2   3  13      400.55      334.00     41.20 o 
   3   3  13       17.56       -6.76     15.67 o 
   4   3  13     1985.46     1964.29    106.56 o 
   5   3  13      120.15       74.32     46.83 o 
   6   3  13     2803.85     2876.18    175.06 o 
   7   3  13        4.71       52.08     49.64 o 
 -12   4  13      350.65      314.47     68.36 o 
 -11   4  13      133.05       89.11     21.71 o 
 -10   4  13     1048.95     1073.56     46.71 o 
  -9   4  13      281.68      237.43     27.86 o 
  -8   4  13     3364.10     3353.45    121.74 o 
  -7   4  13      221.30      165.11     28.32 o 
  -6   4  13     1850.12     1836.22    151.36 o 
  -5   4  13      494.35      524.05     73.64 o 
  -4   4  13      270.58      190.01     39.06 o 
  -3   4  13     1592.53     1606.91     79.48 o 
  -2   4  13      370.02      364.59     34.98 o 
  -1   4  13      908.28      847.83     55.74 o 
   0   4  13     4263.35     4479.53    146.17 o 
   1   4  13      182.83      165.74     42.93 o 
   2   4  13     2635.06     2521.63    116.68 o 
   3   4  13     2091.72     1690.59     99.04 o 
   4   4  13     1064.62      978.53     73.95 o 
   5   4  13      539.17      477.00    129.18 o 
   6   4  13      116.42       76.51     38.68 o 
 -12   5  13      636.81      625.51     66.93 o 
 -11   5  13      141.86      121.42     22.65 o 
 -10   5  13       74.54       69.03     50.76 o 
  -9   5  13     1431.31     1429.89     81.84 o 
  -8   5  13       14.97       21.70     17.27 o 
  -7   5  13     2148.12     2280.36    105.55 o 
  -6   5  13      420.20      391.41     65.10 o 
  -5   5  13      260.49      350.32     54.52 o 
  -4   5  13     2428.72     2213.39    174.14 o 
  -3   5  13      104.40       78.78     24.51 o 
  -2   5  13     1148.44     1169.67     94.44 o 
  -1   5  13     1420.88     1354.68     74.61 o 
   0   5  13       79.54       84.36     22.20 o 
   1   5  13     2202.35     2315.72    109.96 o 
   2   5  13        4.18       16.07     19.87 o 
   3   5  13      540.22      517.75     55.63 o 
   4   5  13      145.95      171.21     47.60 o 
   5   5  13        0.26      -17.27     30.19 o 
 -11   6  13      803.30      795.44     99.68 o 
 -10   6  13      353.32      308.25     61.27 o 
  -9   6  13       46.79       60.29     29.92 o 
  -8   6  13      398.91      355.08     64.90 o 
  -7   6  13      489.41      450.79     64.49 o 
  -6   6  13     1739.01     1679.95    107.46 o 
  -5   6  13     1931.23     1821.10    115.35 o 
  -4   6  13      282.04      203.65     36.39 o 
  -3   6  13     4566.79     4581.97    140.93 o 
  -2   6  13      160.34      173.03     30.69 o 
  -1   6  13      865.81      853.36     78.41 o 
   0   6  13       54.59       32.58     20.69 o 
   1   6  13       64.79       22.41     21.60 o 
   2   6  13      199.60      135.50     42.80 o 
   3   6  13     1347.99     1196.10    108.75 o 
   4   6  13      117.16       97.24     66.73 o 
  -9   7  13     1556.54     1915.15    199.37 o 
  -8   7  13        5.49      -14.54     32.15 o 
  -7   7  13     1398.66     1523.50    182.69 o 
  -6   7  13       74.76       11.89     32.50 o 
  -5   7  13      652.87      665.33     50.61 o 
  -4   7  13       13.91       22.72     19.70 o 
  -3   7  13        4.27       11.18     19.37 o 
  -2   7  13       38.18       23.82     20.79 o 
  -1   7  13     1554.76     1691.28     92.80 o 
   0   7  13        0.02        6.57     31.33 o 
   1   7  13     2478.67     2441.19    148.28 o 
   2   7  13       54.07       25.37     33.25 o 
   3   7  13     1864.28     1935.09    207.10 o 
  -6   8  13      861.57      737.03     82.41 o 
  -5   8  13      705.35      667.61     54.25 o 
  -4   8  13        0.04       -2.39     26.17 o 
  -3   8  13     1154.50     1177.58     94.53 o 
  -2   8  13      494.61      643.82     74.14 o 
  -1   8  13     2142.49     2194.26    139.70 o 
   0   8  13      635.94      844.26    139.15 o 
 -12   0  14     1469.89     1451.96     90.38 o 
 -10   0  14     2206.06     2379.43     83.15 o 
  -8   0  14     1903.65     1848.32    107.00 o 
  -6   0  14     1333.80     1553.57     70.48 o 
  -4   0  14      803.74      814.13     54.51 o 
  -2   0  14     2432.62     2492.51    159.49 o 
   0   0  14     6236.23     6280.91    298.24 o 
   2   0  14     5144.93     4718.11    275.45 o 
   4   0  14        4.12       44.76     33.36 o 
   6   0  14      852.73      819.04    134.68 o 
 -13   1  14      210.03      122.47     51.27 o 
 -12   1  14      222.83      210.39     25.45 o 
 -11   1  14      547.07      467.63     30.70 o 
 -10   1  14      851.09      800.42     36.99 o 
  -9   1  14      868.77      801.76     31.03 o 
  -8   1  14     3713.68     3802.25     78.62 o 
  -7   1  14      517.21      466.91     43.87 o 
  -6   1  14     1915.57     2005.98     70.05 o 
  -5   1  14        0.06       -7.90      7.90 o 
  -4   1  14     1359.16     1374.43     48.46 o 
  -3   1  14     1302.12     1389.55     63.96 o 
  -2   1  14      107.73       74.99     43.74 o 
  -1   1  14      667.38      692.94     61.89 o 
   0   1  14       76.23       35.32     31.94 o 
   1   1  14      893.16      884.59     76.29 o 
   2   1  14     1996.52     2071.48    124.56 o 
   3   1  14       15.63       56.07     25.02 o 
   4   1  14     1464.95     1558.85    236.39 o 
   5   1  14      321.67      302.08     52.35 o 
   6   1  14     1007.11      912.67    278.30 o 
 -12   2  14     1136.23     1177.19     59.09 o 
 -11   2  14       63.30       41.24     13.84 o 
 -10   2  14     1340.44     1352.43     56.27 o 
  -9   2  14      347.34      313.45     32.12 o 
  -8   2  14      244.58      227.58     20.79 o 
  -7   2  14     3181.50     3323.33    131.55 o 
  -6   2  14      291.33      261.69     42.11 o 
  -5   2  14     4055.24     4166.79    106.26 o 
  -4   2  14       68.85       52.82     13.76 o 
  -3   2  14     1399.68     1363.72     77.13 o 
  -2   2  14     2563.70     2638.98    117.69 o 
  -1   2  14       15.31       34.82     15.63 o 
   0   2  14     1894.22     2026.78    184.11 o 
   1   2  14      263.37      333.44     44.16 o 
   2   2  14       56.81       25.78     30.52 o 
   3   2  14      801.79      700.41     73.17 o 
   4   2  14       35.83       32.50     26.31 o 
   5   2  14      537.92      593.92     72.50 o 
   6   2  14      139.91      117.28     41.82 o 
 -12   3  14       11.05       20.81     20.23 o 
 -11   3  14     2357.35     2319.59     82.69 o 
 -10   3  14      407.84      304.57     24.19 o 
  -9   3  14     2597.08     2726.94    108.51 o 
  -8   3  14      356.13      329.28     58.57 o 
  -7   3  14     1317.13     1414.08     87.92 o 
  -6   3  14      292.19      234.73     62.46 o 
  -5   3  14      524.63      488.25     69.58 o 
  -4   3  14        2.39      -16.27     19.12 o 
  -3   3  14     2395.12     2207.01     99.43 o 
  -2   3  14       15.22       14.74     29.50 o 
  -1   3  14     5535.45     5515.98    190.24 o 
   0   3  14       20.15       11.46     23.40 o 
   1   3  14      816.54      703.29     94.80 o 
   2   3  14        4.55        7.09     24.41 o 
   3   3  14      314.79      237.35     42.75 o 
   4   3  14       33.97       31.99     24.13 o 
   5   3  14      174.64      309.03     65.65 o 
   6   3  14        0.10        7.32     42.31 o 
 -12   4  14      105.73      107.81     31.23 o 
 -11   4  14       90.04       77.52     28.96 o 
 -10   4  14      366.77      271.55     37.77 o 
  -9   4  14      524.45      396.74     71.93 o 
  -8   4  14      129.12       96.96     23.43 o 
  -7   4  14     2089.96     2102.37     92.80 o 
  -6   4  14        9.27      -15.92     15.92 o 
  -5   4  14     4446.91     4216.03    246.16 o 
  -4   4  14      184.43       72.02     26.45 o 
  -3   4  14     1542.92     1520.53     81.76 o 
  -2   4  14      109.34       55.16     20.98 o 
  -1   4  14      199.03      119.71     27.17 o 
   0   4  14      174.43      158.11     33.91 o 
   1   4  14     1423.20     1375.09     99.13 o 
   2   4  14      110.89       81.20     46.85 o 
   3   4  14     1582.30     1503.11     94.79 o 
   4   4  14      235.93      244.55     53.61 o 
   5   4  14     2229.03     2244.72    224.19 o 
 -11   5  14      577.96      523.24     84.63 o 
 -10   5  14       70.58       33.16     30.35 o 
  -9   5  14      649.69      646.02     53.15 o 
  -8   5  14      325.43      262.72     34.00 o 
  -7   5  14      513.15      443.31     79.36 o 
  -6   5  14     1499.82     1478.41    199.98 o 
  -5   5  14      187.22      136.23     59.81 o 
  -4   5  14     1377.35     1298.33    130.61 o 
  -3   5  14      907.11      872.64     88.29 o 
  -2   5  14      167.77      130.14     28.56 o 
  -1   5  14     1564.98     1606.17     81.98 o 
   0   5  14       98.34       66.74     23.34 o 
   1   5  14     1488.35     1405.44     86.80 o 
   2   5  14     1122.67     1129.49     97.44 o 
   3   5  14      462.49      556.04     72.49 o 
   4   5  14     1202.37     1155.52    153.80 o 
  -9   6  14       20.85      -41.70     41.70 o 
  -8   6  14     1350.99     1461.95    126.54 o 
  -7   6  14      329.24      360.97     52.58 o 
  -6   6  14        0.08      -34.31     43.54 o 
  -5   6  14      222.57      168.86     44.15 o 
  -4   6  14      603.40      614.28     44.09 o 
  -3   6  14       89.05       87.13     36.42 o 
  -2   6  14     1641.27     1701.80     87.37 o 
  -1   6  14      169.44       88.28     27.08 o 
   0   6  14     2103.05     2058.01    106.24 o 
   1   6  14       25.36       44.31     20.66 o 
   2   6  14     1126.91     1127.03    104.16 o 
   3   6  14      681.02      552.94    120.03 o 
  -8   7  14      755.67      506.56    100.90 o 
  -7   7  14      675.23      536.75     76.62 o 
  -6   7  14     1530.73     1682.14    122.46 o 
  -5   7  14       10.50       12.60     30.27 o 
  -4   7  14     3239.22     3796.05    160.14 o 
  -3   7  14       39.30       22.43     19.43 o 
  -2   7  14      755.82      734.32     51.12 o 
  -1   7  14      185.52      169.81     42.71 o 
   0   7  14       67.72       84.48     37.61 o 
   1   7  14      142.40       61.03     65.91 o 
  -4   8  14      785.91      731.12     68.33 o 
  -3   8  14      258.50      122.44     37.83 o 
  -2   8  14     1399.51     1321.93    169.26 o 
  -1   8  14       26.62      -13.02     49.23 o 
 -11   0  15      221.22      208.22     29.07 o 
  -9   0  15     4240.77     4519.30    115.05 o 
  -7   0  15     5691.86     6006.48    154.78 o 
  -5   0  15     4445.86     4703.32    173.53 o 
  -3   0  15        1.37        9.34     13.48 o 
  -1   0  15     3924.11     3587.81    215.24 o 
   1   0  15     6013.22     6061.60    314.51 o 
   3   0  15     2628.54     2833.88    225.81 o 
   5   0  15      639.91      603.39    111.48 o 
 -12   1  15       55.79       62.41     18.19 o 
 -11   1  15     1396.32     1395.76     75.85 o 
 -10   1  15      879.34      832.69     39.11 o 
  -9   1  15      180.40      144.67     18.64 o 
  -8   1  15      631.72      640.81     30.59 o 
  -7   1  15      881.27      938.27     49.11 o 
  -6   1  15       37.66       30.09     14.20 o 
  -5   1  15     4437.33     4866.73    143.53 o 
  -4   1  15        2.79       -8.99      9.07 o 
  -3   1  15     5510.09     5757.45    144.05 o 
  -2   1  15      152.26      142.93     32.32 o 
  -1   1  15     1325.33     1387.08    133.05 o 
   0   1  15     1248.22     1184.44     90.45 o 
   1   1  15        1.60       16.03     16.68 o 
   2   1  15      233.01      216.49     39.85 o 
   3   1  15      678.15      661.02    132.03 o 
   4   1  15      602.82      523.23     70.52 o 
   5   1  15      698.98      731.83     91.45 o 
 -12   2  15     2258.35     2345.28    149.71 o 
 -11   2  15      135.75      108.69     18.31 o 
 -10   2  15      466.53      485.00     29.62 o 
  -9   2  15      714.97      711.71     33.06 o 
  -8   2  15       47.19       29.54     12.92 o 
  -7   2  15     1556.66     1605.47     92.25 o 
  -6   2  15     2494.02     2467.95    114.61 o 
  -5   2  15      853.03      801.01     47.40 o 
  -4   2  15     2777.63     2811.78    100.34 o 
  -3   2  15      106.31      136.39     22.00 o 
  -2   2  15     2463.75     2436.28     95.53 o 
  -1   2  15      805.61      774.56     83.82 o 
   0   2  15      343.55      326.74     46.99 o 
   1   2  15     1954.76     1789.67    116.74 o 
   2   2  15      128.69       84.79     29.65 o 
   3   2  15      349.11      297.24     51.79 o 
   4   2  15     1183.78     1101.86    102.77 o 
   5   2  15       79.05       29.43     47.20 o 
 -12   3  15      185.03      302.31     58.18 o 
 -11   3  15      198.82      169.20     34.31 o 
 -10   3  15      679.56      700.67     40.50 o 
  -9   3  15       11.51      -13.77     16.72 o 
  -8   3  15     2215.27     2178.75     96.11 o 
  -7   3  15      151.02       66.06     29.73 o 
  -6   3  15     2006.21     1902.46    104.27 o 
  -5   3  15      380.58      358.15     46.85 o 
  -4   3  15       51.17       38.64     14.48 o 
  -3   3  15        0.46       -3.68     11.49 o 
  -2   3  15      354.92      344.41     33.67 o 
  -1   3  15       15.21       36.94     18.19 o 
   0   3  15     1058.67     1095.75     85.24 o 
   1   3  15      168.70      153.71     36.82 o 
   2   3  15     3989.51     4063.62    191.16 o 
   3   3  15       57.86       58.05     47.20 o 
   4   3  15     2347.65     2609.44    162.14 o 
   5   3  15       11.05      -21.16     46.38 o 
 -11   4  15       89.39       67.13     52.89 o 
 -10   4  15     1515.31     1557.43     89.26 o 
  -9   4  15      105.11       66.04     33.54 o 
  -8   4  15       10.79      -22.44     27.13 o 
  -7   4  15      121.03       90.86     46.18 o 
  -6   4  15      823.99      782.88     79.34 o 
  -5   4  15      439.42      325.97     41.64 o 
  -4   4  15     2563.99     2426.74    240.87 o 
  -3   4  15      307.51      250.34     38.65 o 
  -2   4  15     3222.44     3171.37    115.92 o 
  -1   4  15      140.71       83.76     38.83 o 
   0   4  15     1046.96      870.82    107.41 o 
   1   4  15      422.23      377.94     49.64 o 
   2   4  15       45.03       61.74     33.51 o 
   3   4  15      426.71      516.60     96.23 o 
 -10   5  15      880.43      642.45    108.23 o 
  -9   5  15       41.84       20.07     24.07 o 
  -8   5  15     1693.21     1746.06     95.82 o 
  -7   5  15       96.89       61.81     22.78 o 
  -6   5  15     1091.21      925.62     79.58 o 
  -5   5  15      784.02      683.28     65.87 o 
  -4   5  15      246.71      185.17     42.57 o 
  -3   5  15     1637.59     1710.02     80.47 o 
  -2   5  15      273.43      253.22     35.86 o 
  -1   5  15     2132.98     2144.99    102.82 o 
   0   5  15     1318.09     1227.01     75.60 o 
   1   5  15       46.75       48.64     22.05 o 
   2   5  15     1165.12     1102.33    111.69 o 
  -8   6  15       65.98       62.49     48.82 o 
  -7   6  15      744.27      774.71     83.00 o 
  -6   6  15      195.12      144.90     68.76 o 
  -5   6  15      698.37      637.79    134.06 o 
  -4   6  15      205.12       96.20     67.54 o 
  -3   6  15        1.16       -5.73     17.93 o 
  -2   6  15       15.49       42.57     20.58 o 
  -1   6  15      407.56      373.57     43.98 o 
   0   6  15        0.38       14.27     22.40 o 
   1   6  15     1798.29     1830.86    172.92 o 
   2   6  15       19.36      -39.06     46.79 o 
  -6   7  15       88.94       61.03     61.44 o 
  -5   7  15      279.35      356.95     64.88 o 
  -4   7  15       19.20      -11.38     53.91 o 
  -3   7  15     1844.68     1974.22     98.39 o 
  -2   7  15       46.01       13.72     28.51 o 
  -1   7  15     1978.51     2232.52    172.11 o 
   0   7  15       53.97       78.12     54.11 o 
 -10   0  16      165.46      186.40     38.66 o 
  -8   0  16      173.61      181.90     32.78 o 
  -6   0  16     2872.33     3074.04    108.39 o 
  -4   0  16     1795.44     1761.75     87.80 o 
  -2   0  16      153.41       97.24     46.79 o 
   0   0  16      120.59       96.84     48.82 o 
   2   0  16     1255.50     1315.42    143.63 o 
   4   0  16     3290.66     3505.22    277.89 o 
 -12   1  16      378.98      267.32     61.03 o 
 -11   1  16        3.66      -14.50     14.50 o 
 -10   1  16     1603.61     1647.62     55.22 o 
  -9   1  16      179.21      170.99     20.28 o 
  -8   1  16     1380.47     1405.65     52.65 o 
  -7   1  16       20.57       20.50     15.32 o 
  -6   1  16      769.36      754.47     46.96 o 
  -5   1  16      856.12      833.41     39.95 o 
  -4   1  16      251.71      221.53     27.60 o 
  -3   1  16       23.54       23.05     15.05 o 
  -2   1  16     2613.22     2708.47    129.09 o 
  -1   1  16       60.38       33.63     33.97 o 
   0   1  16     4119.11     3974.19    173.84 o 
   1   1  16        4.51       -1.23     21.71 o 
   2   1  16      953.27      836.38     82.19 o 
   3   1  16      108.48       52.84     33.73 o 
   4   1  16       18.15       55.66     36.53 o 
 -12   2  16      383.31      410.94     63.47 o 
 -11   2  16     1267.41     1221.43     49.77 o 
 -10   2  16       11.58       23.50     12.72 o 
  -9   2  16     1925.63     1869.64     64.60 o 
  -8   2  16     1103.63     1068.28     55.03 o 
  -7   2  16      641.89      581.60     61.20 o 
  -6   2  16      663.91      669.85     43.55 o 
  -5   2  16       90.93       69.29     28.51 o 
  -4   2  16     1005.55     1010.92     57.47 o 
  -3   2  16     1532.66     1440.08     71.88 o 
  -2   2  16      568.33      548.74     55.56 o 
  -1   2  16     1691.33     1831.62    110.30 o 
   0   2  16      282.21      217.25     42.03 o 
   1   2  16     1105.75     1083.67     93.99 o 
   2   2  16     1004.53     1190.93    100.00 o 
   3   2  16       55.91       18.03     30.74 o 
   4   2  16      528.27      468.31     97.24 o 
 -11   3  16      447.60      342.18     48.82 o 
 -10   3  16       10.95       29.09     23.64 o 
  -9   3  16       23.91       31.57     22.45 o 
  -8   3  16       83.73       86.19     23.77 o 
  -7   3  16     3416.61     3614.19    234.16 o 
  -6   3  16        0.35       -5.17     37.23 o 
  -5   3  16     1717.26     1846.42     74.57 o 
  -4   3  16      104.03       82.72     21.61 o 
  -3   3  16     2538.05     2614.78    100.11 o 
  -2   3  16      105.47      115.63     22.45 o 
  -1   3  16      101.28       60.13     30.09 o 
   0   3  16      150.39      138.25     46.38 o 
   1   3  16      215.57      195.34     44.55 o 
   2   3  16       31.74       10.38     26.76 o 
   3   3  16     2075.49     1981.07    207.91 o 
   4   3  16       59.60       79.34     44.76 o 
 -10   4  16       43.94       58.59     45.16 o 
  -9   4  16     2434.94     2463.00    113.72 o 
  -8   4  16       70.81       38.66     25.80 o 
  -7   4  16      566.18      495.73     56.96 o 
  -6   4  16       37.19        3.17     24.82 o 
  -5   4  16       23.93        0.65     19.44 o 
  -4   4  16       51.00       42.99     16.85 o 
  -3   4  16      922.69      908.87     56.58 o 
  -2   4  16      130.04      121.50     28.55 o 
  -1   4  16     2439.81     2518.83    109.66 o 
   0   4  16       87.10       63.06     22.35 o 
   1   4  16     2083.07     2133.66    134.12 o 
   2   4  16      143.91      124.58     40.57 o 
   3   4  16      302.76      258.36     81.37 o 
  -9   5  16      168.00       53.71     41.09 o 
  -8   5  16      531.91      496.45     52.62 o 
  -7   5  16      676.52      632.08     72.49 o 
  -6   5  16       75.80       46.08     31.15 o 
  -5   5  16     1111.69      988.04     85.41 o 
  -4   5  16      371.43      293.67     48.71 o 
  -3   5  16      529.44      588.22     80.05 o 
  -2   5  16      336.15      288.11     40.86 o 
  -1   5  16        2.57       -1.44     32.84 o 
   0   5  16      797.54      769.47     66.28 o 
   1   5  16       83.31       83.64     35.91 o 
   2   5  16      251.86      235.99     78.12 o 
  -6   6  16     1165.07     1063.14     97.64 o 
  -5   6  16       53.13       75.25     38.63 o 
  -4   6  16     1834.11     1806.46    125.27 o 
  -3   6  16      135.92      143.07     39.86 o 
  -2   6  16      327.98      343.18     47.16 o 
  -1   6  16        6.97      -13.19     27.41 o 
   0   6  16       27.52        8.54     50.45 o 
 -11   0  17     1214.48     1422.71    107.21 o 
  -9   0  17      925.19     1010.45     52.82 o 
  -7   0  17      261.69      241.95     38.21 o 
  -5   0  17     2413.85     2595.79    130.00 o 
  -3   0  17     3483.65     3449.30    137.08 o 
  -1   0  17     2265.46     2319.99    185.13 o 
   1   0  17      399.79      312.48     80.15 o 
 -11   1  17       13.62       24.17     26.46 o 
 -10   1  17      488.95      458.34     32.05 o 
  -9   1  17      267.16      236.76     24.70 o 
  -8   1  17        0.50       25.46     15.62 o 
  -7   1  17     3371.95     3711.43    108.50 o 
  -6   1  17        7.57       -3.80     22.98 o 
  -5   1  17     4685.36     5003.38    107.19 o 
  -4   1  17      610.12      565.43     38.12 o 
  -3   1  17      907.61      916.45     60.30 o 
  -2   1  17      307.12      380.47     53.28 o 
  -1   1  17      819.07      805.85     75.66 o 
   0   1  17      543.87      491.33    128.98 o 
   1   1  17     2910.32     2855.73    158.08 o 
   2   1  17      122.17       71.21     38.45 o 
 -10   2  17      362.19      307.18     31.39 o 
  -9   2  17       78.71       69.47     18.15 o 
  -8   2  17     1768.60     1774.89     70.74 o 
  -7   2  17       31.26       10.12     18.14 o 
  -6   2  17      735.78      720.81     48.31 o 
  -5   2  17      209.69      183.29     30.83 o 
  -4   2  17      331.98      326.16     38.59 o 
  -3   2  17      896.31      783.44     55.72 o 
  -2   2  17       61.69       74.11     21.67 o 
  -1   2  17      626.97      761.49     71.61 o 
   0   2  17      165.29      102.35     34.18 o 
   1   2  17       50.91       51.20     29.59 o 
   2   2  17     2109.68     2119.81    208.73 o 
  -9   3  17      136.01       90.23     27.40 o 
  -8   3  17       37.04       24.43     20.96 o 
  -7   3  17       11.18       -1.49     24.71 o 
  -6   3  17      677.85      675.02     99.68 o 
  -5   3  17        1.13        6.77     15.98 o 
  -4   3  17     1516.92     1539.66     75.47 o 
  -3   3  17        6.97      -15.94     28.40 o 
  -2   3  17     2034.64     2008.96     92.98 o 
  -1   3  17      124.76      143.24     32.71 o 
   0   3  17     1176.13     1261.27    130.81 o 
   1   3  17       38.09       54.43     34.99 o 
   2   3  17       16.13       65.10     48.82 o 
  -9   4  17        0.54       42.72     39.87 o 
  -8   4  17     1751.99     1678.29     93.72 o 
  -7   4  17       87.75      112.57     38.07 o 
  -6   4  17     1454.47     1403.75    104.24 o 
  -5   4  17      171.78      143.36     37.72 o 
  -4   4  17      674.54      663.00     52.09 o 
  -3   4  17      403.40      335.40     68.15 o 
  -2   4  17        0.06        0.74     19.87 o 
  -1   4  17      374.15      282.87     43.99 o 
   0   4  17     1622.82     1699.61     98.29 o 
   1   4  17        6.67       28.89     42.72 o 
  -8   5  17      256.06      222.15     61.03 o 
  -6   5  17       81.16       66.21     64.90 o 
  -5   5  17      425.60      413.69     65.31 o 
  -4   5  17      837.93      663.79     80.15 o 
  -3   5  17       97.73       83.61     25.78 o 
  -2   5  17      917.34      960.24     76.24 o 
  -1   5  17      169.52      247.77     47.32 o 
  -3   6  17     1517.53     1806.52    136.30 o 
 -10   0  18     1630.16     1762.17    134.68 o 
  -8   0  18     3112.65     3532.99    121.45 o 
  -6   0  18      138.46      209.88     36.93 o 
  -4   0  18      244.37      197.32     39.25 o 
  -2   0  18     1375.13     1181.97    131.83 o 
   0   0  18     1516.93     1325.19    150.14 o 
 -10   1  18      106.96      102.97     64.69 o 
  -9   1  18      401.33      390.29     29.90 o 
  -8   1  18      158.10      140.42     32.69 o 
  -7   1  18      121.95       80.71     22.96 o 
  -6   1  18     1218.42     1102.74     61.86 o 
  -5   1  18       23.66       29.26     14.36 o 
  -4   1  18     1274.10     1357.32     58.22 o 
  -3   1  18      131.37      120.45     23.31 o 
  -2   1  18      560.57      566.91     52.41 o 
  -1   1  18     1059.44     1078.25     91.15 o 
   0   1  18       11.98       20.85     30.52 o 
  -9   2  18        0.61      -18.06     18.06 o 
  -8   2  18      331.03      371.54     55.52 o 
  -7   2  18      343.79      298.36     53.08 o 
  -6   2  18      257.57      318.10     35.18 o 
  -5   2  18     1293.55     1357.97     70.53 o 
  -4   2  18       12.04       17.06     14.35 o 
  -3   2  18     1491.97     1550.45     81.14 o 
  -2   2  18      126.71      110.45     28.55 o 
  -1   2  18      598.81      479.55     66.94 o 
   0   2  18      205.19      234.74     49.89 o 
  -7   3  18     1042.75     1012.34     85.33 o 
  -6   3  18       22.60       62.39     30.24 o 
  -5   3  18      181.09      119.41     24.38 o 
  -4   3  18        4.33        9.41     24.95 o 
  -3   3  18      816.43      913.24     65.67 o 
  -2   3  18       76.33       28.75     23.36 o 
  -1   3  18     1457.60     1410.36    157.88 o 
  -4   4  18       66.68       28.07     30.52 o 
  -3   4  18     1743.13     2130.39    150.54 o 
  -2   4  18      476.38      442.68     85.04 o 
  -7   0  19     3209.98     3659.16    130.31 o 
  -5   0  19     3877.51     4231.40    241.28 o 
  -3   0  19      758.22      738.72     70.52 o 
  -8   1  19       34.10        1.34     23.46 o 
  -7   1  19        1.85        8.59     21.31 o 
  -6   1  19      552.23      478.75     46.99 o 
  -5   1  19      203.56      156.89     25.50 o 
  -4   1  19       36.89       40.55     17.92 o 
  -3   1  19      930.62      946.88     82.43 o 
  -6   2  19        2.81      -26.04     26.04 o 
  -5   2  19      626.31      587.13     61.78 o 
  -4   2  19      342.64      302.31     66.32 o 
  -3   2  19      816.21      799.97     66.12 o 
  -4   3  19     1036.26     1183.19    110.67 o 
                                                 
